# Supplementary material for: Regulatory Mechanisms That Prevent Re-initiation of DNA Replication Can Be Locally Modulated at Origins by Nearby Sequence Elements
Source: PLoS Genet. 2014 Jun 19;10(6):e1004358. doi: 10.1371/journal.pgen.1004358 (PMC4063666; doi:10.1371/journal.pgen.1004358)
Supplement: Table S1 — Description of integrative and mitotic stability plasmids used in this manuscript. Each entry lists plasmid name, key plasmid features, and the sequence of the RIP-origin fragment inserted into XbaI (Integrative RIP-origin plasmids; pBJL2889 derived [2]) or HindIII-EcoRI (mitotic stability; pFJ11 derived [36]) restriction sites. See Materials and Methods for a complete description of plasmid construction. (XLSX) [file pgen.1004358.s007.xlsx]

## Sheet: Table S1
Table S1: Description of Plasmids
Integrative RIP-origin Plasmids			Sequence: XbaI/SpeI to XbaI (inclusive)*
pBJL2889	ChromIV_567kb::{kanMX6,ade3-2p}		TCTAGA
pBJL2933	ChromIV_567kb::{kanMX6,ade3-2p,317(+300..-106)}		TCTAGTCTAGTACTTAAAAAAACTGTAGTTTCAGTGCAAAAAAGTTTTAACATTACGTATCTTGTACCCTTTTTATTGCATATAGAAAGGTCAAATAATCCTTCACATCATGAAATATAAGCTAAATCGCATTTCTTTTCGTCCACATTTGCAAACAAAACTTTTCAATAATAATTTTATAAATAGTATCAATATATATATATATATATATATTTATTTGTTTACTTTTTCTATCAGTGTTTTCAATTTTTTATTAAACAATGTTTGATTTTTTAAATCGCAATTTAATACCTAAATATAAAAAATGTTATTATATTGCAAAAACCCATCAACCTTGAAAAAAAGTAGAAACGTTTTATTTAATTCTATCAATACATCATAAAATACGAACGATCCCCG…
pBJL2935	ChromIV_567kb::{kanMX6,ade3-2p,317(+300..+33)}		TCTAGTCTAGTACTTAAAAAAACTGTAGTTTCAGTGCAAAAAAGTTTTAACATTACGTATCTTGTACCCTTTTTATTGCATATAGAAAGGTCAAATAATCCTTCACATCATGAAATATAAGCTAAATCGCATTTCTTTTCGTCCACATTTGCAAACAAAACTTTTCAATAATAATTTTATAAATAGTATCAATATATATATATATATATATATTTATTTGTTTACTTTTTCTATCAGTGTTTTCAATTTTTTATTAAACAATGTTTGATTTTTTTCTAGA
pCR013	ChromIV_567kb::{kanMX6,ade3-2p,317(+294..-13)}		TCTAGTCGTACGACTTAAAAAAACTGTAGTTTCAGTGCAAAAAAGTTTTAACATTACGTATCTTGTACCCTTTTTATTGCATATAGAAAGGTCAAATAATCCTTCACATCATGAAATATAAGCTAAATCGCATTTCTTTTCGTCCACATTTGCAAACAAAACTTTTCAATAATAATTTTATAAATAGTATCAATATATATATATATATATATATTTATTTGTTTACTTTTTCTATCAGTGTTTTCAATTTTTTATTAAACAATGTTTGATTTTTTAAATCGCAATTTAATACCTAAATATAAAAAATGTTATTATATTGCTTCGAATCTAGA
pCR016	ChromIV_567kb::{kanMX6,ade3-2p,317(+251..-106)}		TCTAGTCGTACGCGTATCTTGTACCCTTTTTATTGCATATAGAAAGGTCAAATAATCCTTCACATCATGAAATATAAGCTAAATCGCATTTCTTTTCGTCCACATTTGCAAACAAAACTTTTCAATAATAATTTTATAAATAGTATCAATATATATATATATATATATATTTATTTGTTTACTTTTTCTATCAGTGTTTTCAATTTTTTATTAAACAATGTTTGATTTTTTAAATCGCAATTTAATACCTAAATATAAAAAATGTTATTATATTGCAAAAACCCATCAACCTTGAAAAAAAGTAGAAACGTTTTATTTAATTCTATCAATACATCATAAAATACGAACGATCCCCGTCCAAGTTATGAGTTCGAATCTAGA
pCR019	ChromIV_567kb::{kanMX6,ade3-2p,317(+200..-106)}		TCTAGTCGTACGATCATGAAATATAAGCTAAATCGCATTTCTTTTCGTCCACATTTGCAAACAAAACTTTTCAATAATAATTTTATAAATAGTATCAATATATATATATATATATATATTTATTTGTTTACTTTTTCTATCAGTGTTTTCAATTTTTTATTAAACAATGTTTGATTTTTTAAATCGCAATTTAATACCTAAATATAAAAAATGTTATTATATTGCAAAAACCCATCAACCTTGAAAAAAAGTAGAAACGTTTTATTTAATTCTATCAATACATCATAAAATACGAACGATCCCCGTCCAAGTTATGAGTTCGAATCTAGA
pCR020	ChromIV_567kb::{kanMX6,ade3-2p,317(+167..-106)}		TCTAGTCGTACGCGTCCACATTTGCAAACAAAACTTTTCAATAATAATTTTATAAATAGTATCAATATATATATATATATATATATTTATTTGTTTACTTTTTCTATCAGTGTTTTCAATTTTTTATTAAACAATGTTTGATTTTTTAAATCGCAATTTAATACCTAAATATAAAAAATGTTATTATATTGCAAAAACCCATCAACCTTGAAAAAAAGTAGAAACGTTTTATTTAATTCTATCAATACATCATAAAATACGAACGATCCCCGTCCAAGTTATGAGTTCGAATCTAGA
pCR022	ChromIV_567kb::{kanMX6,ade3-2p,317(+153..-106)}		TCTAGTCGTACGAACAAAACTTTTCAATAATAATTTTATAAATAGTATCAATATATATATATATATATATATTTATTTGTTTACTTTTTCTATCAGTGTTTTCAATTTTTTATTAAACAATGTTTGATTTTTTAAATCGCAATTTAATACCTAAATATAAAAAATGTTATTATATTGCAAAAACCCATCAACCTTGAAAAAAAGTAGAAACGTTTTATTTAATTCTATCAATACATCATAAAATACGAACGATCCCCGTCCAAGTTATGAGTTCGAATCTAGA
pCR024	ChromIV_567kb::{kanMX6,ade3-2p,317(+92..-106)}		TCTAGTCGTACGTATTTGTTTACTTTTTCTATCAGTGTTTTCAATTTTTTATTAAACAATGTTTGATTTTTTAAATCGCAATTTAATACCTAAATATAAAAAATGTTATTATATTGCAAAAACCCATCAACCTTGAAAAAAAGTAGAAACGTTTTATTTAATTCTATCAATACATCATAAAATACGAACGATCCCCGTCCAAGTTATGAGTTCGAATCTAGA
pCR026	ChromIV_567kb::{kanMX6,ade3-2p,317(+52..-106)}		TCTAGTCGTACGTAAACAATGTTTGATTTTTTAAATCGCAATTTAATACCTAAATATAAAAAATGTTATTATATTGCAAAAACCCATCAACCTTGAAAAAAAGTAGAAACGTTTTATTTAATTCTATCAATACATCATAAAATACGAACGATCCCCGTCCAAGTTATGAGTTCGAATCTAGA
pCR041	ChromIV_567kb::{kanMX6,ade3-2p,317(+167..-106)HMRE-A}		TCTAGTCGTACGCGTCCACATTTGCAAACAAAACTTTTCAATAATAATTTTATAAATAGTATCAATATATATATATATATATATATTTATGCTCGAGCTTTTTCTATCAGTGTTTTCAATTTTTTATTAAACAATGTTTGATTTTTTAAATCGCAATTTAATACCTAAATATAAAAAATGTTATTATATTGCAAAAACCCATCAACCTTGAAAAAAAGTAGAAACGTTTTATTTAATTCTATCAATACATCATAAAATACGAACGATCCCCGTCCAAGTTATGAGTTCGAATCTAGA
pCR045	ChromIV_567kb::{kanMX6,ade3-2p,317(+167..-106)HMRE-E}		TCTAGTCGTACGCGTCCACATTTGCAAACAAAACTTTTCAATAATAATTTTATAAATAGTATCAATATATATATATATATATATATTTATTTGTTTACTTTTTCTATCAGTGTTTTCAATTTTTTATTAAACAATGTTTGATTTTTTAAATCGCAATTTAATACCGGTCGACAAAAAATGTTATTATATTGCAAAAACCCATCAACCTTGAAAAAAAGTAGAAACGTTTTATTTAATTCTATCAATACATCATAAAATACGAACGATCCCCGTCCAAGTTATGAGTTCGAATCTAGA
pCR047	ChromIV_567kb::{kanMX6,ade3-2p,317(+167..-106)HMRE-A/E}		TCTAGTCGTACGCGTCCACATTTGCAAACAAAACTTTTCAATAATAATTTTATAAATAGTATCAATATATATATATATATATATATTTATGCTCGAGCTTTTTCTATCAGTGTTTTCAATTTTTTATTAAACAATGTTTGATTTTTTAAATCGCAATTTAATACCGGTCGACAAAAAATGTTATTATATTGCAAAAACCCATCAACCTTGAAAAAAAGTAGAAACGTTTTATTTAATTCTATCAATACATCATAAAATACGAACGATCCCCGTCCAAGTTATGAGTTCGAATCTAGA
pCR051	ChromIV_567kb::{kanMX6,ade3-2p,317(+143..-106)}		TCTAGTCGTACGTTCAATAATAATTTTATAAATAGTATCAATATATATATATATATATATATTTATTTGTTTACTTTTTCTATCAGTGTTTTCAATTTTTTATTAAACAATGTTTGATTTTTTAAATCGCAATTTAATACCTAAATATAAAAAATGTTATTATATTGCAAAAACCCATCAACCTTGAAAAAAAGTAGAAACGTTTTATTTAATTCTATCAATACATCATAAAATACGAACGATCCCCGTCCAAGTTATGAGTTCGAATCTAGA
pCR052	ChromIV_567kb::{kanMX6,ade3-2p,317(+133..-106)}		TCTAGTCGTACGATTTTATAAATAGTATCAATATATATATATATATATATATTTATTTGTTTACTTTTTCTATCAGTGTTTTCAATTTTTTATTAAACAATGTTTGATTTTTTAAATCGCAATTTAATACCTAAATATAAAAAATGTTATTATATTGCAAAAACCCATCAACCTTGAAAAAAAGTAGAAACGTTTTATTTAATTCTATCAATACATCATAAAATACGAACGATCCCCGTCCAAGTTATGAGTTCGAATCTAGA
pCR053	ChromIV_567kb::{kanMX6,ade3-2p,317(+123..-106)}		TCTAGTCGTACGTAGTATCAATATATATATATATATATATATTTATTTGTTTACTTTTTCTATCAGTGTTTTCAATTTTTTATTAAACAATGTTTGATTTTTTAAATCGCAATTTAATACCTAAATATAAAAAATGTTATTATATTGCAAAAACCCATCAACCTTGAAAAAAAGTAGAAACGTTTTATTTAATTCTATCAATACATCATAAAATACGAACGATCCCCGTCCAAGTTATGAGTTCGAATCTAGA
pCR054	ChromIV_567kb::{kanMX6,ade3-2p,317(+113..-106)}		TCTAGTCGTACGATATATATATATATATATATTTATTTGTTTACTTTTTCTATCAGTGTTTTCAATTTTTTATTAAACAATGTTTGATTTTTTAAATCGCAATTTAATACCTAAATATAAAAAATGTTATTATATTGCAAAAACCCATCAACCTTGAAAAAAAGTAGAAACGTTTTATTTAATTCTATCAATACATCATAAAATACGAACGATCCCCGTCCAAGTTATGAGTTCGAATCTAGA
pCR055	ChromIV_567kb::{kanMX6,ade3-2p,317(+103..-106)}		TCTAGTCGTACGATATATATATTTATTTGTTTACTTTTTCTATCAGTGTTTTCAATTTTTTATTAAACAATGTTTGATTTTTTAAATCGCAATTTAATACCTAAATATAAAAAATGTTATTATATTGCAAAAACCCATCAACCTTGAAAAAAAGTAGAAACGTTTTATTTAATTCTATCAATACATCATAAAATACGAACGATCCCCGTCCAAGTTATGAGTTCGAATCTAGA
pCR061	ChromIV_567kb::{kanMX6,ade3-2p,317(+153..-106)Linker1}		TCTAGTCGTACGAACGGGATCCGTCAATAATAATTTTATAAATAGTATCAATATATATATATATATATATATTTATTTGTTTACTTTTTCTATCAGTGTTTTCAATTTTTTATTAAACAATGTTTGATTTTTTAAATCGCAATTTAATACCTAAATATAAAAAATGTTATTATATTGCAAAAACCCATCAACCTTGAAAAAAAGTAGAAACGTTTTATTTAATTCTATCAATACATCATAAAATACGAACGATCCCCGTCCAAGTTATGAGTTCGAATCTAGA
pCR062	ChromIV_567kb::{kanMX6,ade3-2p,317(+153..-106)Linker3}		TCTAGTCGTACGAACAAAACTTTGGGATCCGAATTTTATAAATAGTATCAATATATATATATATATATATATTTATTTGTTTACTTTTTCTATCAGTGTTTTCAATTTTTTATTAAACAATGTTTGATTTTTTAAATCGCAATTTAATACCTAAATATAAAAAATGTTATTATATTGCAAAAACCCATCAACCTTGAAAAAAAGTAGAAACGTTTTATTTAATTCTATCAATACATCATAAAATACGAACGATCCCCGTCCAAGTTATGAGTTCGAATCTAGA
pCR063	ChromIV_567kb::{kanMX6,ade3-2p,317(+153..-106)Linker5}		TCTAGTCGTACGAACAAAACTTTTCAATAATGGGATCCGAAATAGTATCAATATATATATATATATATATATTTATTTGTTTACTTTTTCTATCAGTGTTTTCAATTTTTTATTAAACAATGTTTGATTTTTTAAATCGCAATTTAATACCTAAATATAAAAAATGTTATTATATTGCAAAAACCCATCAACCTTGAAAAAAAGTAGAAACGTTTTATTTAATTCTATCAATACATCATAAAATACGAACGATCCCCGTCCAAGTTATGAGTTCGAATCTAGA
pCR064	ChromIV_567kb::{kanMX6,ade3-2p,317(+153..-106)Linker7}		TCTAGTCGTACGAACAAAACTTTTCAATAATAATTTTATGGGATCCGTCAATATATATATATATATATATATTTATTTGTTTACTTTTTCTATCAGTGTTTTCAATTTTTTATTAAACAATGTTTGATTTTTTAAATCGCAATTTAATACCTAAATATAAAAAATGTTATTATATTGCAAAAACCCATCAACCTTGAAAAAAAGTAGAAACGTTTTATTTAATTCTATCAATACATCATAAAATACGAACGATCCCCGTCCAAGTTATGAGTTCGAATCTAGA
pCR065	ChromIV_567kb::{kanMX6,ade3-2p,317(+153..-106)Linker9}		TCTAGTCGTACGAACAAAACTTTTCAATAATAATTTTATAAATAGTAGGGATCCGTATATATATATATATATTTATTTGTTTACTTTTTCTATCAGTGTTTTCAATTTTTTATTAAACAATGTTTGATTTTTTAAATCGCAATTTAATACCTAAATATAAAAAATGTTATTATATTGCAAAAACCCATCAACCTTGAAAAAAAGTAGAAACGTTTTATTTAATTCTATCAATACATCATAAAATACGAACGATCCCCGTCCAAGTTATGAGTTCGAATCTAGA
pCR066	ChromIV_567kb::{kanMX6,ade3-2p,317(+153..-106)Linker15}		TCTAGTCGTACGAACAAAACTTTTCAATAATAATTTTATAAATAGTATCAATATATATATATATATATATAGGGATCCGTTTACTTTTTCTATCAGTGTTTTCAATTTTTTATTAAACAATGTTTGATTTTTTAAATCGCAATTTAATACCTAAATATAAAAAATGTTATTATATTGCAAAAACCCATCAACCTTGAAAAAAAGTAGAAACGTTTTATTTAATTCTATCAATACATCATAAAATACGAACGATCCCCGTCCAAGTTATGAGTTCGAATCTAGA
pCR067	ChromIV_567kb::{kanMX6,ade3-2p,317(+153..-106)Linker19}		TCTAGTCGTACGAACAAAACTTTTCAATAATAATTTTATAAATAGTATCAATATATATATATATATATATATTTATTTGTTTACTTTGGGATCCGGTGTTTTCAATTTTTTATTAAACAATGTTTGATTTTTTAAATCGCAATTTAATACCTAAATATAAAAAATGTTATTATATTGCAAAAACCCATCAACCTTGAAAAAAAGTAGAAACGTTTTATTTAATTCTATCAATACATCATAAAATACGAACGATCCCCGTCCAAGTTATGAGTTCGAATCTAGA
pCR068	ChromIV_567kb::{kanMX6,ade3-2p,317(+153..-106)Linker23}		TCTAGTCGTACGAACAAAACTTTTCAATAATAATTTTATAAATAGTATCAATATATATATATATATATATATTTATTTGTTTACTTTTTCTATCAGTGTTTTCGGGATCCGATTAAACAATGTTTGATTTTTTAAATCGCAATTTAATACCTAAATATAAAAAATGTTATTATATTGCAAAAACCCATCAACCTTGAAAAAAAGTAGAAACGTTTTATTTAATTCTATCAATACATCATAAAATACGAACGATCCCCGTCCAAGTTATGAGTTCGAATCTAGA
pCR069	ChromIV_567kb::{kanMX6,ade3-2p,317(+153..-106)Linker25}		TCTAGTCGTACGAACAAAACTTTTCAATAATAATTTTATAAATAGTATCAATATATATATATATATATATATTTATTTGTTTACTTTTTCTATCAGTGTTTTCAATTTTTTGGGATCCGATGTTTGATTTTTTAAATCGCAATTTAATACCTAAATATAAAAAATGTTATTATATTGCAAAAACCCATCAACCTTGAAAAAAAGTAGAAACGTTTTATTTAATTCTATCAATACATCATAAAATACGAACGATCCCCGTCCAAGTTATGAGTTCGAATCTAGA
pCR070	ChromIV_567kb::{kanMX6,ade3-2p,317(+153..-106)Linker27}		TCTAGTCGTACGAACAAAACTTTTCAATAATAATTTTATAAATAGTATCAATATATATATATATATATATATTTATTTGTTTACTTTTTCTATCAGTGTTTTCAATTTTTTATTAAACAGGGATCCGTTTTTTAAATCGCAATTTAATACCTAAATATAAAAAATGTTATTATATTGCAAAAACCCATCAACCTTGAAAAAAAGTAGAAACGTTTTATTTAATTCTATCAATACATCATAAAATACGAACGATCCCCGTCCAAGTTATGAGTTCGAATCTAGA
pCR072	ChromIV_567kb::{kanMX6,ade3-2p,317(+153..-106)Linker11}		TCTAGTCGTACGAACAAAACTTTTCAATAATAATTTTATAAATAGTATCAATATAGGGATCCGTATATATATTTATTTGTTTACTTTTTCTATCAGTGTTTTCAATTTTTTATTAAACAATGTTTGATTTTTTAAATCGCAATTTAATACCTAAATATAAAAAATGTTATTATATTGCAAAAACCCATCAACCTTGAAAAAAAGTAGAAACGTTTTATTTAATTCTATCAATACATCATAAAATACGAACGATCCCCGTCCAAGTTATGAGTTCGAATCTAGA
pCR073	ChromIV_567kb::{kanMX6,ade3-2p,317(+153..-106)Linker13}		TCTAGTCGTACGAACAAAACTTTTCAATAATAATTTTATAAATAGTATCAATATATATATATAGGGATCCGTTTATTTGTTTACTTTTTCTATCAGTGTTTTCAATTTTTTATTAAACAATGTTTGATTTTTTAAATCGCAATTTAATACCTAAATATAAAAAATGTTATTATATTGCAAAAACCCATCAACCTTGAAAAAAAGTAGAAACGTTTTATTTAATTCTATCAATACATCATAAAATACGAACGATCCCCGTCCAAGTTATGAGTTCGAATCTAGA
pCR074	ChromIV_567kb::{kanMX6,ade3-2p,317(+153..-106)Linker17}		TCTAGTCGTACGAACAAAACTTTTCAATAATAATTTTATAAATAGTATCAATATATATATATATATATATATTTATTTGGGGATCCGTTCTATCAGTGTTTTCAATTTTTTATTAAACAATGTTTGATTTTTTAAATCGCAATTTAATACCTAAATATAAAAAATGTTATTATATTGCAAAAACCCATCAACCTTGAAAAAAAGTAGAAACGTTTTATTTAATTCTATCAATACATCATAAAATACGAACGATCCCCGTCCAAGTTATGAGTTCGAATCTAGA
pCR075	ChromIV_567kb::{kanMX6,ade3-2p,317(+153..-106)Linker21}		TCTAGTCGTACGAACAAAACTTTTCAATAATAATTTTATAAATAGTATCAATATATATATATATATATATATTTATTTGTTTACTTTTTCTATCAGGGATCCGAATTTTTTATTAAACAATGTTTGATTTTTTAAATCGCAATTTAATACCTAAATATAAAAAATGTTATTATATTGCAAAAACCCATCAACCTTGAAAAAAAGTAGAAACGTTTTATTTAATTCTATCAATACATCATAAAATACGAACGATCCCCGTCCAAGTTATGAGTTCGAATCTAGA
pCR076	ChromIV_567kb::{kanMX6,ade3-2p,317(+153..-106)Linker29}		TCTAGTCGTACGAACAAAACTTTTCAATAATAATTTTATAAATAGTATCAATATATATATATATATATATATTTATTTGTTTACTTTTTCTATCAGTGTTTTCAATTTTTTATTAAACAATGTTTGAGGGATCCGATCGCAATTTAATACCTAAATATAAAAAATGTTATTATATTGCAAAAACCCATCAACCTTGAAAAAAAGTAGAAACGTTTTATTTAATTCTATCAATACATCATAAAATACGAACGATCCCCGTCCAAGTTATGAGTTCGAATCTAGA
pCR077	ChromIV_567kb::{kanMX6,ade3-2p,317(+153..-106)Linker31}		TCTAGTCGTACGAACAAAACTTTTCAATAATAATTTTATAAATAGTATCAATATATATATATATATATATATTTATTTGTTTACTTTTTCTATCAGTGTTTTCAATTTTTTATTAAACAATGTTTGATTTTTTAAGGGATCCGTTAATACCTAAATATAAAAAATGTTATTATATTGCAAAAACCCATCAACCTTGAAAAAAAGTAGAAACGTTTTATTTAATTCTATCAATACATCATAAAATACGAACGATCCCCGTCCAAGTTATGAGTTCGAATCTAGA
pCR078	ChromIV_567kb::{kanMX6,ade3-2p,317(+153..-106)Linker33}		TCTAGTCGTACGAACAAAACTTTTCAATAATAATTTTATAAATAGTATCAATATATATATATATATATATATTTATTTGTTTACTTTTTCTATCAGTGTTTTCAATTTTTTATTAAACAATGTTTGATTTTTTAAATCGCAATGGGATCCGTAAATATAAAAAATGTTATTATATTGCAAAAACCCATCAACCTTGAAAAAAAGTAGAAACGTTTTATTTAATTCTATCAATACATCATAAAATACGAACGATCCCCGTCCAAGTTATGAGTTCGAATCTAGA
pCR088	ChromIV_567kb::{kanMX6,ade3-2p,317(+153..-106)Linker9,11,15}		TCTAGTCGTACGAACAAAACTTTTCAATAATAATTTTATAAATAGTAGGGATCCGGGGATCCGTATATATAGGGATCCGTTTACTTTTTCTATCAGTGTTTTCAATTTTTTATTAAACAATGTTTGATTTTTTAAATCGCAATTTAATACCTAAATATAAAAAATGTTATTATATTGCAAAAACCCATCAACCTTGAAAAAAAGTAGAAACGTTTTATTTAATTCTATCAATACATCATAAAATACGAACGATCCCCGTCCAAGTTATGAGTTCGAATCTAGA
pCR089	ChromIV_567kb::{kanMX6,ade3-2p,317(+153..-106)Linker9,15}		TCTAGTCGTACGAACAAAACTTTTCAATAATAATTTTATAAATAGTAGGGATCCGTATATATATATATATAGGGATCCGTTTACTTTTTCTATCAGTGTTTTCAATTTTTTATTAAACAATGTTTGATTTTTTAAATCGCAATTTAATACCTAAATATAAAAAATGTTATTATATTGCAAAAACCCATCAACCTTGAAAAAAAGTAGAAACGTTTTATTTAATTCTATCAATACATCATAAAATACGAACGATCCCCGTCCAAGTTATGAGTTCGAATCTAGA
pCR090	ChromIV_567kb::{kanMX6,ade3-2p,317(+153..-106)Linker11,15}		TCTAGTCGTACGAACAAAACTTTTCAATAATAATTTTATAAATAGTATCAATATAGGGATCCGTATATATAGGGATCCGTTTACTTTTTCTATCAGTGTTTTCAATTTTTTATTAAACAATGTTTGATTTTTTAAATCGCAATTTAATACCTAAATATAAAAAATGTTATTATATTGCAAAAACCCATCAACCTTGAAAAAAAGTAGAAACGTTTTATTTAATTCTATCAATACATCATAAAATACGAACGATCCCCGTCCAAGTTATGAGTTCGAATCTAGA
pCR091	ChromIV_567kb::{kanMX6,ade3-2p,317(+153..-106)Linker9,11}		TCTAGTCGTACGAACAAAACTTTTCAATAATAATTTTATAAATAGTAGGGATCCGGGGATCCGTATATATATTTATTTGTTTACTTTTTCTATCAGTGTTTTCAATTTTTTATTAAACAATGTTTGATTTTTTAAATCGCAATTTAATACCTAAATATAAAAAATGTTATTATATTGCAAAAACCCATCAACCTTGAAAAAAAGTAGAAACGTTTTATTTAATTCTATCAATACATCATAAAATACGAACGATCCCCGTCCAAGTTATGAGTTCGAATCTAGA
pCR092	ChromIV_567kb::{kanMX6,ade3-2p,317(+153..-106)58bpRIP-OBS}		TCTAGTCGTACGAACAAAACTTTTCAATAATAATTTTATAAATAGTATCAATATATATATATATATATATATTTATTTGTTTACTTTTTCTATCAGTGTTTTCAATTTTTTATTAAACAATGTTTGGATCCATTTTTTAAATCGCAATTTAATACCTAAATATAAAAAATGTTATTATATTGCAAAAACCCATCAACCTTGAAAAAAAGTAGAAACGTTTTATTTAATTCTATCAATACATCATAAAATACGAACGATCCCCGTCCAAGTTATGAGTTCGAATCTAGA
pCR093	ChromIV_567kb::{kanMX6,ade3-2p,317(+153..-106)63bpRIP-OBS}		TCTAGTCGTACGAACAAAACTTTTCAATAATAATTTTATAAATAGTATCAATATATATATATATATATATATTTATTTGTTTACTTTTTCTATCAGTGTTTTCAATTTTTTATTAAACAATGTTTGAAGGATCCAGATTTTTTAAATCGCAATTTAATACCTAAATATAAAAAATGTTATTATATTGCAAAAACCCATCAACCTTGAAAAAAAGTAGAAACGTTTTATTTAATTCTATCAATACATCATAAAATACGAACGATCCCCGTCCAAGTTATGAGTTCGAATCTAGA
pCR094	ChromIV_567kb::{kanMX6,ade3-2p,317(+153..-106)73bpRIP-OBS}		TCTAGTCGTACGAACAAAACTTTTCAATAATAATTTTATAAATAGTATCAATATATATATATATATATATATTTATTTGTTTACTTTTTCTATCAGTGTTTTCAATTTTTTATTAAACAATGTTTGCAAAGAAGGATCCAGAAGGTATTTTTTAAATCGCAATTTAATACCTAAATATAAAAAATGTTATTATATTGCAAAAACCCATCAACCTTGAAAAAAAGTAGAAACGTTTTATTTAATTCTATCAATACATCATAAAATACGAACGATCCCCGTCCAAGTTATGAGTTCGAATCTAGA
pCR095	ChromIV_567kb::{kanMX6,ade3-2p,317(+153..-106)153bpRIP-OBS}		TCTAGTCGTACGAACAAAACTTTTCAATAATAATTTTATAAATAGTATCAATATATATATATATATATATATTTATTTGTTTACTTTTTCTATCAGTGTTTTCAATTTTTTATTAAACAATGTTTGCCCATAGGATATAGAGATACCAATAGTTGTTTGTGAGCAACAAAGAAGGATCCAGAAGGTCGATCGCACGATATTGATGTGAATACTAGTTGTAGTAATGATTTTTTAAATCGCAATTTAATACCTAAATATAAAAAATGTTATTATATTGCAAAAACCCATCAACCTTGAAAAAAAGTAGAAACGTTTTATTTAATTCTATCAATACATCATAAAATACGAACGATCCCCGTCCAAGTTATGAGTTCGAATCTAGA
pCR096	ChromIV_567kb::{kanMX6,ade3-2p,317(+153..-106)Linker13,17}		TCTAGTCGTACGAACAAAACTTTTCAATAATAATTTTATAAATAGTATCAATATATATATATAGGGATCCGTTTATTTGGGGATCCGTTCTATCAGTGTTTTCAATTTTTTATTAAACAATGTTTGATTTTTTAAATCGCAATTTAATACCTAAATATAAAAAATGTTATTATATTGCAAAAACCCATCAACCTTGAAAAAAAGTAGAAACGTTTTATTTAATTCTATCAATACATCATAAAATACGAACGATCCCCGTCCAAGTTATGAGTTCGAATCTAGA
pCR097	ChromIV_567kb::{kanMX6,ade3-2p,317(+153..-106)Linker21,23}		TCTAGTCGTACGAACAAAACTTTTCAATAATAATTTTATAAATAGTATCAATATATATATATATATATATATTTATTTGTTTACTTTTTCTATCAGGGATCCGGGGATCCGATTAAACAATGTTTGATTTTTTAAATCGCAATTTAATACCTAAATATAAAAAATGTTATTATATTGCAAAAACCCATCAACCTTGAAAAAAAGTAGAAACGTTTTATTTAATTCTATCAATACATCATAAAATACGAACGATCCCCGTCCAAGTTATGAGTTCGAATCTAGA
pCR098	ChromIV_567kb::{kanMX6,ade3-2p,317(+153..-106)Linker9,17}		TCTAGTCGTACGAACAAAACTTTTCAATAATAATTTTATAAATAGTAGGGATCCGTATATATATATATATATTTATTTGGGGATCCGTTCTATCAGTGTTTTCAATTTTTTATTAAACAATGTTTGATTTTTTAAATCGCAATTTAATACCTAAATATAAAAAATGTTATTATATTGCAAAAACCCATCAACCTTGAAAAAAAGTAGAAACGTTTTATTTAATTCTATCAATACATCATAAAATACGAACGATCCCCGTCCAAGTTATGAGTTCGAATCTAGA
pCR099	ChromIV_567kb::{kanMX6,ade3-2p,317(+153..-106)Linker11,17}		TCTAGTCGTACGAACAAAACTTTTCAATAATAATTTTATAAATAGTATCAATATAGGGATCCGTATATATATTTATTTGGGGATCCGTTCTATCAGTGTTTTCAATTTTTTATTAAACAATGTTTGATTTTTTAAATCGCAATTTAATACCTAAATATAAAAAATGTTATTATATTGCAAAAACCCATCAACCTTGAAAAAAAGTAGAAACGTTTTATTTAATTCTATCAATACATCATAAAATACGAACGATCCCCGTCCAAGTTATGAGTTCGAATCTAGA
pCR100	ChromIV_567kb::{kanMX6,ade3-2p,317(+153..-106)Linker15,17}		TCTAGTCGTACGAACAAAACTTTTCAATAATAATTTTATAAATAGTATCAATATATATATATATATATATAGGGATCCGGGGATCCGTTCTATCAGTGTTTTCAATTTTTTATTAAACAATGTTTGATTTTTTAAATCGCAATTTAATACCTAAATATAAAAAATGTTATTATATTGCAAAAACCCATCAACCTTGAAAAAAAGTAGAAACGTTTTATTTAATTCTATCAATACATCATAAAATACGAACGATCCCCGTCCAAGTTATGAGTTCGAATCTAGA
pCR101	ChromIV_567kb::{kanMX6,ade3-2p,317(+153..-106)Linker9,13}		TCTAGTCGTACGAACAAAACTTTTCAATAATAATTTTATAAATAGTAGGGATCCGTATATATAGGGATCCGTTTATTTGTTTACTTTTTCTATCAGTGTTTTCAATTTTTTATTAAACAATGTTTGATTTTTTAAATCGCAATTTAATACCTAAATATAAAAAATGTTATTATATTGCAAAAACCCATCAACCTTGAAAAAAAGTAGAAACGTTTTATTTAATTCTATCAATACATCATAAAATACGAACGATCCCCGTCCAAGTTATGAGTTCGAATCTAGA
pCR102	ChromIV_567kb::{kanMX6,ade3-2p,317(+153..-106)L17-L31replacement}		TCTAGTCGTACGAACAAAACTTTTCAATAATAATTTTATAAATAGTATCAATATATATATATATATATATATTTATTTGAAAGTAAGTATACATAACTACTTTGACTTGGATCCTAGAATAGTATTTGATATGTATCAATAGATTAATACCTAAATATAAAAAATGTTATTATATTGCAAAAACCCATCAACCTTGAAAAAAAGTAGAAACGTTTTATTTAATTCTATCAATACATCATAAAATACGAACGATCCCCGTCCAAGTTATGAGTTCGAATCTAGA
pCR107	ChromIV_567kb::{kanMX6,ade3-2p,317(+153..-106)21bpRIP-OBS}		TCTAGTCGTACGAACAAAACTTTTCAATAATAATTTTATAAATAGTATCAATATATATATATATATATATATTTATTTGTTTACTTTGGGATCCGTTTTTTAAATCGCAATTTAATACCTAAATATAAAAAATGTTATTATATTGCAAAAACCCATCAACCTTGAAAAAAAGTAGAAACGTTTTATTTAATTCTATCAATACATCATAAAATACGAACGATCCCCGTCCAAGTTATGAGTTCGAATCTAGA
pCR108	ChromIV_567kb::{kanMX6,ade3-2p,317(+153..-106)37bpRIP-OBS}		TCTAGTCGTACGAACAAAACTTTTCAATAATAATTTTATAAATAGTATCAATATATATATATATATATATATTTATTTGTTTACTTTTTCTATCAGTGTTTTCGGGATCCGTTTTTTAAATCGCAATTTAATACCTAAATATAAAAAATGTTATTATATTGCAAAAACCCATCAACCTTGAAAAAAAGTAGAAACGTTTTATTTAATTCTATCAATACATCATAAAATACGAACGATCCCCGTCCAAGTTATGAGTTCGAATCTAGA
pCR109	ChromIV_567kb::{kanMX6,ade3-2p,317(+153..-106)45bpRIP-OBS}		TCTAGTCGTACGAACAAAACTTTTCAATAATAATTTTATAAATAGTATCAATATATATATATATATATATATTTATTTGTTTACTTTTTCTATCAGTGTTTTCAATTTTTTGGGATCCGTTTTTTAAATCGCAATTTAATACCTAAATATAAAAAATGTTATTATATTGCAAAAACCCATCAACCTTGAAAAAAAGTAGAAACGTTTTATTTAATTCTATCAATACATCATAAAATACGAACGATCCCCGTCCAAGTTATGAGTTCGAATCTAGA
pCR113	ChromIV_567kb::{kanMX6,ade3-2p,317(+153..-106)Linker2}		TCTAGTCGTACGAACAAAACGGGATCCGAATAATTTTATAAATAGTATCAATATATATATATATATATATATTTATTTGTTTACTTTTTCTATCAGTGTTTTCAATTTTTTATTAAACAATGTTTGATTTTTTAAATCGCAATTTAATACCTAAATATAAAAAATGTTATTATATTGCAAAAACCCATCAACCTTGAAAAAAAGTAGAAACGTTTTATTTAATTCTATCAATACATCATAAAATACGAACGATCCCCGTCCAAGTTATGAGTTCGAATCTAGA
pCR114	ChromIV_567kb::{kanMX6,ade3-2p,317(+153..-106)Linker4}		TCTAGTCGTACGAACAAAACTTTTCAATGGGATCCGTATAAATAGTATCAATATATATATATATATATATATTTATTTGTTTACTTTTTCTATCAGTGTTTTCAATTTTTTATTAAACAATGTTTGATTTTTTAAATCGCAATTTAATACCTAAATATAAAAAATGTTATTATATTGCAAAAACCCATCAACCTTGAAAAAAAGTAGAAACGTTTTATTTAATTCTATCAATACATCATAAAATACGAACGATCCCCGTCCAAGTTATGAGTTCGAATCTAGA
pCR115	ChromIV_567kb::{kanMX6,ade3-2p,317(+153..-106)Linker8}		TCTAGTCGTACGAACAAAACTTTTCAATAATAATTTTATAAATAGGGATCCGATATATATATATATATATATTTATTTGTTTACTTTTTCTATCAGTGTTTTCAATTTTTTATTAAACAATGTTTGATTTTTTAAATCGCAATTTAATACCTAAATATAAAAAATGTTATTATATTGCAAAAACCCATCAACCTTGAAAAAAAGTAGAAACGTTTTATTTAATTCTATCAATACATCATAAAATACGAACGATCCCCGTCCAAGTTATGAGTTCGAATCTAGA
pCR116	ChromIV_567kb::{kanMX6,ade3-2p,317(+153..-106)Linker10}		TCTAGTCGTACGAACAAAACTTTTCAATAATAATTTTATAAATAGTATCAATGGGATCCGATATATATATATTTATTTGTTTACTTTTTCTATCAGTGTTTTCAATTTTTTATTAAACAATGTTTGATTTTTTAAATCGCAATTTAATACCTAAATATAAAAAATGTTATTATATTGCAAAAACCCATCAACCTTGAAAAAAAGTAGAAACGTTTTATTTAATTCTATCAATACATCATAAAATACGAACGATCCCCGTCCAAGTTATGAGTTCGAATCTAGA
pCR117	ChromIV_567kb::{kanMX6,ade3-2p,317(+153..-106)Linker12}		TCTAGTCGTACGAACAAAACTTTTCAATAATAATTTTATAAATAGTATCAATATATATATGGGATCCGATATTTATTTGTTTACTTTTTCTATCAGTGTTTTCAATTTTTTATTAAACAATGTTTGATTTTTTAAATCGCAATTTAATACCTAAATATAAAAAATGTTATTATATTGCAAAAACCCATCAACCTTGAAAAAAAGTAGAAACGTTTTATTTAATTCTATCAATACATCATAAAATACGAACGATCCCCGTCCAAGTTATGAGTTCGAATCTAGA
pCR118	ChromIV_567kb::{kanMX6,ade3-2p,317(+153..-106)Linker14}		TCTAGTCGTACGAACAAAACTTTTCAATAATAATTTTATAAATAGTATCAATATATATATATATATATGGGATCCGTTGTTTACTTTTTCTATCAGTGTTTTCAATTTTTTATTAAACAATGTTTGATTTTTTAAATCGCAATTTAATACCTAAATATAAAAAATGTTATTATATTGCAAAAACCCATCAACCTTGAAAAAAAGTAGAAACGTTTTATTTAATTCTATCAATACATCATAAAATACGAACGATCCCCGTCCAAGTTATGAGTTCGAATCTAGA
pCR119	ChromIV_567kb::{kanMX6,ade3-2p,317(+153..-106)Linker18}		TCTAGTCGTACGAACAAAACTTTTCAATAATAATTTTATAAATAGTATCAATATATATATATATATATATATTTATTTGTTTACGGGATCCGTCAGTGTTTTCAATTTTTTATTAAACAATGTTTGATTTTTTAAATCGCAATTTAATACCTAAATATAAAAAATGTTATTATATTGCAAAAACCCATCAACCTTGAAAAAAAGTAGAAACGTTTTATTTAATTCTATCAATACATCATAAAATACGAACGATCCCCGTCCAAGTTATGAGTTCGAATCTAGA
pCR120	ChromIV_567kb::{kanMX6,ade3-2p,317(+153..-106)Linker20}		TCTAGTCGTACGAACAAAACTTTTCAATAATAATTTTATAAATAGTATCAATATATATATATATATATATATTTATTTGTTTACTTTTTCTAGGGATCCGTTCAATTTTTTATTAAACAATGTTTGATTTTTTAAATCGCAATTTAATACCTAAATATAAAAAATGTTATTATATTGCAAAAACCCATCAACCTTGAAAAAAAGTAGAAACGTTTTATTTAATTCTATCAATACATCATAAAATACGAACGATCCCCGTCCAAGTTATGAGTTCGAATCTAGA
pCR121	ChromIV_567kb::{kanMX6,ade3-2p,317(+153..-106)Linker22}		TCTAGTCGTACGAACAAAACTTTTCAATAATAATTTTATAAATAGTATCAATATATATATATATATATATATTTATTTGTTTACTTTTTCTATCAGTGTTGGGATCCGTTTATTAAACAATGTTTGATTTTTTAAATCGCAATTTAATACCTAAATATAAAAAATGTTATTATATTGCAAAAACCCATCAACCTTGAAAAAAAGTAGAAACGTTTTATTTAATTCTATCAATACATCATAAAATACGAACGATCCCCGTCCAAGTTATGAGTTCGAATCTAGA
pCR122	ChromIV_567kb::{kanMX6,ade3-2p,317(+153..-106)Linker26}		TCTAGTCGTACGAACAAAACTTTTCAATAATAATTTTATAAATAGTATCAATATATATATATATATATATATTTATTTGTTTACTTTTTCTATCAGTGTTTTCAATTTTTTATTAAGGGATCCGTGATTTTTTAAATCGCAATTTAATACCTAAATATAAAAAATGTTATTATATTGCAAAAACCCATCAACCTTGAAAAAAAGTAGAAACGTTTTATTTAATTCTATCAATACATCATAAAATACGAACGATCCCCGTCCAAGTTATGAGTTCGAATCTAGA
pCR123	ChromIV_567kb::{kanMX6,ade3-2p,317(+153..-106)Linker28}		TCTAGTCGTACGAACAAAACTTTTCAATAATAATTTTATAAATAGTATCAATATATATATATATATATATATTTATTTGTTTACTTTTTCTATCAGTGTTTTCAATTTTTTATTAAACAATGTTGGGATCCGTAAATCGCAATTTAATACCTAAATATAAAAAATGTTATTATATTGCAAAAACCCATCAACCTTGAAAAAAAGTAGAAACGTTTTATTTAATTCTATCAATACATCATAAAATACGAACGATCCCCGTCCAAGTTATGAGTTCGAATCTAGA
pCR124	ChromIV_567kb::{kanMX6,ade3-2p,317(+153..-106)Linker30}		TCTAGTCGTACGAACAAAACTTTTCAATAATAATTTTATAAATAGTATCAATATATATATATATATATATATTTATTTGTTTACTTTTTCTATCAGTGTTTTCAATTTTTTATTAAACAATGTTTGATTTTTGGGATCCGAATTTAATACCTAAATATAAAAAATGTTATTATATTGCAAAAACCCATCAACCTTGAAAAAAAGTAGAAACGTTTTATTTAATTCTATCAATACATCATAAAATACGAACGATCCCCGTCCAAGTTATGAGTTCGAATCTAGA
pCR125	ChromIV_567kb::{kanMX6,ade3-2p,317(+153..-106)Linker32}		TCTAGTCGTACGAACAAAACTTTTCAATAATAATTTTATAAATAGTATCAATATATATATATATATATATATTTATTTGTTTACTTTTTCTATCAGTGTTTTCAATTTTTTATTAAACAATGTTTGATTTTTTAAATCGCGGGATCCGACCTAAATATAAAAAATGTTATTATATTGCAAAAACCCATCAACCTTGAAAAAAAGTAGAAACGTTTTATTTAATTCTATCAATACATCATAAAATACGAACGATCCCCGTCCAAGTTATGAGTTCGAATCTAGA
pCR126	ChromIV_567kb::{kanMX6,ade3-2p,317(+153..-106)Linker6}		TCTAGTCGTACGAACAAAACTTTTCAATAATAATTTGGGATCCGGTATCAATATATATATATATATATATATTTATTTGTTTACTTTTTCTATCAGTGTTTTCAATTTTTTATTAAACAATGTTTGATTTTTTAAATCGCAATTTAATACCTAAATATAAAAAATGTTATTATATTGCAAAAACCCATCAACCTTGAAAAAAAGTAGAAACGTTTTATTTAATTCTATCAATACATCATAAAATACGAACGATCCCCGTCCAAGTTATGAGTTCGAATCTAGA
pCR129	ChromIV_567kb::{kanMX6,ade3-2p,317(+153..-106)Linker16}		TCTAGTCGTACGAACAAAACTTTTCAATAATAATTTTATAAATAGTATCAATATATATATATATATATATATTTATGGGATCCGTTTTTCTATCAGTGTTTTCAATTTTTTATTAAACAATGTTTGATTTTTTAAATCGCAATTTAATACCTAAATATAAAAAATGTTATTATATTGCAAAAACCCATCAACCTTGAAAAAAAGTAGAAACGTTTTATTTAATTCTATCAATACATCATAAAATACGAACGATCCCCGTCCAAGTTATGAGTTCGAATCTAGA
pCR130	ChromIV_567kb::{kanMX6,ade3-2p,317(+153..-106)Linker24}		TCTAGTCGTACGAACAAAACTTTTCAATAATAATTTTATAAATAGTATCAATATATATATATATATATATATTTATTTGTTTACTTTTTCTATCAGTGTTTTCAATTTGGGATCCGACAATGTTTGATTTTTTAAATCGCAATTTAATACCTAAATATAAAAAATGTTATTATATTGCAAAAACCCATCAACCTTGAAAAAAAGTAGAAACGTTTTATTTAATTCTATCAATACATCATAAAATACGAACGATCCCCGTCCAAGTTATGAGTTCGAATCTAGA
pCR156	ChromIV_567kb::{kanMX6,ade3-2p,RIP317(+153..+87)-ARS1021(+72..-253)}		TCTAGTCGTACGAACAAAACTTTTCAATAATAATTTTATAAATAGTATCAATATATATATATATATATATATTTATTTGGGGATCCTCTATTTTCTGCTATTCATCCAAAATATATTTTCTCACAAAAGCTGTTAATTTGAAACTAATGTTAAACAAAACATCTCACTTCAAATTGAAGCCAAATTAGAACCTAAGTAACCAACACACGCACAACTTTCATCCCTTATCCCACTTCTTTGAAAACTTTTAGAAGCCATTGATGGTATTGTACATTTACCTATCTTAGCAGATTCCTTATTAGCCGCCGAAATGGGTAATAAGTATTATAATCACTAAATACGAAAAATTTATTCATACCAACCCGCAACATGAACTACAAACCTTTGGGTATATAATGA…
pCR157	ChromIV_567kb::{kanMX6,ade3-2p,RIP317(+153..+87)-ARS301(+78..-247)}		TCTAGTCGTACGAACAAAACTTTTCAATAATAATTTTATAAATAGTATCAATATATATATATATATATATATTTATTTGGGGATCCATTGTTCTTTCATTAATAATTTGAATTCCAAATAAGTCCGTGCCGAAAACTTTAATGTTTTAAAAAAACATAAAAAAATCAAAAACCCATTCATAAGATACTGTGTTGATCCATATATTAATAGGTTTTAAGTACATATAGAATACTTAAGAAATTACATTCCATTGCGATACACCTATTTGATTCTGATTGTGTTGAAGTCTGTATAAAAGGCGAAAAAAATAAAATGAAAATAAGAAAATAACTGCGCTACTTGTCTTCTAAATTATCTTCTGGTGTCTCGTCCTTTTTTGGTATGATTAATTTCTTATTG…
pCR159	ChromIV_567kb::{kanMX6,ade3-2p,RIP317(+153..+87)-ARS305(+76..-249)}		TCTAGTCGTACGAACAAAACTTTTCAATAATAATTTTATAAATAGTATCAATATATATATATATATATATATTTATTTGGGGATCCTTTCTTTGATAAATTCTTGTTTTCATATCCTAAAATTAAAGGGAAAATAAACAATACATAACAAAACATATAAAAACCAACACAATAAAAAAAAGGATCAAATACTCATTAAAGTAACTTACACGGGGGCTAAAAACGGAGTTTGATGAATATTCACAAGATAAAAATCATATGTATGTTTCTGATATATCGATATACAATCAAACACTTTCAAGAATTTGTTTGTAGACTTTTTGCTAGAGACCTCATCAAAGTGCTACCAACTAAGATCAACTTATACTTCTTTTAGAGAAAATTTTTTTCAATGTACTCC…
pCR160	ChromIV_567kb::{kanMX6,ade3-2p,RIP317(+153..+87)-ARS306(+82..-245)}		TCTAGTCGTACGAACAAAACTTTTCAATAATAATTTTATAAATAGTATCAATATATATATATATATATATATTTATTTGGGGATCCTTTTTGGAAGTGTTTTTCGACAAAAGTTGCATTTTTACGAAGGATATGTAAACTCAAGAAGTACTAAATAAATATAAATACAATTCGAAAATTTGAAAAAAGTAGGAGACAACACTTTCCTTCCTCACGAAGAAGTTAAGCTTGGGTTTGTGACTTACTAACGTCAACGTACAATCGCGTTACAAACAAGATGCTTGCATTCTTACCTTACATTACAAGGACTTAGACGAAGAAAAAGTTCAGAAACACTGCTTACACTATTCACCAGACCCGCTCCTTCTCCTAACATCAATAACGAACAGCACTATTGATG…
pCR162	ChromIV_567kb::{kanMX6,ade3-2p,RIP317(+153..+87)-ARS702(+77..-247)}		TCTAGTCGTACGAACAAAACTTTTCAATAATAATTTTATAAATAGTATCAATATATATATATATATATATATTTATTTGGGGATCCTGGCCCCCAATAGGCTTCGTAATTTTTACATGTCACAAAATTAAATAAGGCAAAACGAGAAACAAAATATTAAAAATGTAGGAAAAAAAAAGTCAAAATTGGTTTGACGACTTAACCTAATCAATTTAAGTCGGAATGATGATCAACAATAACATCTTTAATTTTATCATGAATATCTAATTCGGTTAATTGACCCAATTCATCTATGAGCTCGGCAACTTTATCATGCAACTTAACATCCTCCTCGTGAACAATTTCATTCTCATCCATTGTGGATGGATGAGCTGGTTTACTCATATCAGCTTTTTCCAAA…
pCR164	ChromIV_567kb::{kanMX6,ade3-2p,RIP317(+153..+87)-ARS209(+84..-241)}		TCTAGTCGTACGAACAAAACTTTTCAATAATAATTTTATAAATAGTATCAATATATATATATATATATATATTTATTTGGGGATCCTATTTTTTTTTCTTCATTCCGTAACTCTTCTACCTTCTTTATTTACTTTCTAAAATCCAAATACAAAACATAAAAATAAATAAACACAGAGTAAATTCCCAAATTATTCCATCATTAAAAAATACGAGGCGCGTGTAAGTTACAGACAAGCGATCCCTATTCCATGCAAGTTCGGTAAGTAGCAGAAATAATCAAACTGTTTAAACCCAATTAAAATTAAATTAAATACCCTTTATATGTTTATAATTGTACATATTTCTCCTAAACCCGCTATAATACACTCATATTTGTAGAAGAAAAACCGGGCAGTTGA…
pCR187	ChromIV_567kb::{kanMX6,ade3-2p,317(+153…-106)Linker6Xho}		TCTAGTCGTACGAACAAAACTTTTCAATAATAATTTGGCTCGAGGTATCAATATATATATATATATATATATTTATTTGGGGATCCGTTCTATCAGTGTTTTCAATTTTTTATTAAACAATGTTTGATTTTTTAAATCGCAATTTAATACCTAAATATAAAAAATGTTATTATATTGCAAAAACCCATCAACCTTGAAAAAAAGTAGAAACGTTTTATTTAATTCTATCAATACATCATAAAATACGAACGATCCCCGTCCAAGTTATGAGTTCGAATCTAGA
pCR191	ChromIV_567kb::{kanMX6,ade3-2p,rip317(+153..+87)Linker6Xho-ARS1021(+72..-253)}		TCTAGTCGTACGAACAAAACTTTTCAATAATAATTTGGCTCGAGGTATCAATATATATATATATATATATATTTATTTGGGGATCCTCTATTTTCTGCTATTCATCCAAAATATATTTTCTCACAAAAGCTGTTAATTTGAAACTAATGTTAAACAAAACATCTCACTTCAAATTGAAGCCAAATTAGAACCTAAGTAACCAACACACGCACAACTTTCATCCCTTATCCCACTTCTTTGAAAACTTTTAGAAGCCATTGATGGTATTGTACATTTACCTATCTTAGCAGATTCCTTATTAGCCGCCGAAATGGGTAATAAGTATTATAATCACTAAATACGAAAAATTTATTCATACCAACCCGCAACATGAACTACAAACCTTTGGGTATATAATGA…
pCR193	ChromIV_567kb::{kanMX6,ade3-2p,rip317(+153..+87)Linker6Xho-ARS301(+78..-247)}		TCTAGTCGTACGAACAAAACTTTTCAATAATAATTTGGCTCGAGGTATCAATATATATATATATATATATATTTATTTGGGGATCCATTGTTCTTTCATTAATAATTTGAATTCCAAATAAGTCCGTGCCGAAAACTTTAATGTTTTAAAAAAACATAAAAAAATCAAAAACCCATTCATAAGATACTGTGTTGATCCATATATTAATAGGTTTTAAGTACATATAGAATACTTAAGAAATTACATTCCATTGCGATACACCTATTTGATTCTGATTGTGTTGAAGTCTGTATAAAAGGCGAAAAAAATAAAATGAAAATAAGAAAATAACTGCGCTACTTGTCTTCTAAATTATCTTCTGGTGTCTCGTCCTTTTTTGGTATGATTAATTTCTTATTG…
pCR217	ChromIV_567kb::{kanMX6,ade3-2p,1238(+133..-100)}		TCTAGTCGTACGAATAATTCCAATTTTTATAATTAATGTTTCTTCATGTAATTATTCAAAATATTGTGTAATCGTCTATTTGAATTCGTTTTCACGGCAGCATATTTGAAAAAAAAATTAATTTTTACATCTAAACATAAAAAACCTAATCGTTTTCTTTCCATGCTGTTATAGAGACATTTATTAGTACGAATATTTTCCTTTCTTTACGAGCACTATAGACAGTAATTTATATAACTAAGAAATTCGAATCTAGA
pCR234	ChromIV_567kb::{kanMX6,ade3-2p,1238(+83..-100)}		TCTAGTCGTACGATTGTGTAATCGTCTATTTGAATTCGTTTTCACGGCAGCATATTTGAAAAAAAAATTAATTTTTACATCTAAACATAAAAAACCTAATCGTTTTCTTTCCATGCTGTTATAGAGACATTTATTAGTACGAATATTTTCCTTTCTTTACGAGCACTATAGACAGTAATTTATATAACTAAGAAATTCGAATCTAGA
pCR238	ChromIV_567kb::{kanMX6,ade3-2p492A,317(+153..-106)L1-L3,L17-L31replacement}		TCTAGTCGTACGTGAAAGTGTGTGATGTACAAATTTTATAAATAGTATCAATATATATATATATATATATATTTATTTGGGGATCCGACATAGTTGTTTGTGAGCAACAAAGAAAGAAGGTCGATCGCACGATATTGGCTAGCTTAATACCTAAATATAAAAAATGTTATTATATTGCAAAAACCCATCAACCTTGAAAAAAAGTAGAAACGTTTTATTTAATTCTATCAATACATCATAAAATACGAACGATCCCCGTCCAAGTTATGAGTTCGAATCTAGA
pCR274	ChromIV_567kb::{kanMX6,ade3-2p492A,RIP1238(+133..+70)-ARS1021(+72..-253)}		TCTAGTCGTACGAATAATTCCAATTTTTATAATTAATGTTTCTTCATGTAATTATTCAAAATATTGTGTAATCGTCGGGATCCGTCTATTTTCTGCTATTCATCCAAAATATATTTTCTCACAAAAGCTGTTAATTTGAAACTAATGTTAAACAAAACATCTCACTTCAAATTGAAGCCAAATTAGAACCTAAGTAACCAACACACGCACAACTTTCATCCCTTATCCCACTTCTTTGAAAACTTTTAGAAGCCATTGATGGTATTGTACATTTACCTATCTTAGCAGATTCCTTATTAGCCGCCGAAATGGGTAATAAGTATTATAATCACTAAATACGAAAAATTTATTCATACCAACCCGCAACATGAACTACAAACCTTTGGGTATATAATGACA…
pCR275	ChromIV_567kb::{kanMX6,ade3-2p492A,RIP1238(+133..+70)-ARS301(+78..-247)}		TCTAGTCGTACGAATAATTCCAATTTTTATAATTAATGTTTCTTCATGTAATTATTCAAAATATTGTGTAATCGTCGGGATCCGATTGTTCTTTCATTAATAATTTGAATTCCAAATAAGTCCGTGCCGAAAACTTTAATGTTTTAAAAAAACATAAAAAAATCAAAAACCCATTCATAAGATACTGTGTTGATCCATATATTAATAGGTTTTAAGTACATATAGAATACTTAAGAAATTACATTCCATTGCGATACACCTATTTGATTCTGATTGTGTTGAAGTCTGTATAAAAGGCGAAAAAAATAAAATGAAAATAAGAAAATAACTGCGCTACTTGTCTTCTAAATTATCTTCTGGTGTCTCGTCCTTTTTTGGTATGATTAATTTCTTATTGGA…
pCR289	ChromIV_567kb::{kanMX6,ade3-2p492A,1238(+133..-100)53bpRIP-OBS}		TCTAGTCGTACGAATAATTCCAATTTTTATAATTAATGTTTCTTCATGTAATTATTCAAAATATTGTGTAATCGTCAAGAAGGATCCAGAAGATATTTGAATTCGTTTTCACGGCAGCATATTTGAAAAAAAAATTAATTTTTACATCTAAACATAAAAAACCTAATCGTTTTCTTTCCATGCTGTTATAGAGACATTTATTAGTACGAATATTTTCCTTTCTTTACGAGCACTATAGACAGTAATTTATATAACTAAGAAATTCGAATCTAGA
pCR290	ChromIV_567kb::{kanMX6,ade3-2p492A,RIP317(+150..+87)-ARS1238(+69..-100)}		TCTAGTCGTACGAAAACTTTTCAATAATAATTTTATAAATAGTATCAATATATATATATATATATATATTTATTTGAAGAAGGATCCAGAAGATATTTGAATTCGTTTTCACGGCAGCATATTTGAAAAAAAAATTAATTTTTACATCTAAACATAAAAAACCTAATCGTTTTCTTTCCATGCTGTTATAGAGACATTTATTAGTACGAATATTTTCCTTTCTTTACGAGCACTATAGACAGTAATTTATATAACTAAGAAATTCGAATCTAGA
pCR295	ChromIV_567kb::{kanMX6,ade3-2p492A,1238(+133..-100)LinkerA}		TCTAGTCGTACGGGGATCCGCAATTTTTATAATTAATGTTTCTTCATGTAATTATTCAAAATATTGTGTAATCGTCTATTTGAATTCGTTTTCACGGCAGCATATTTGAAAAAAAAATTAATTTTTACATCTAAACATAAAAAACCTAATCGTTTTCTTTCCATGCTGTTATAGAGACATTTATTAGTACGAATATTTTCCTTTCTTTACGAGCACTATAGACAGTAATTTATATAACTAAGAAATTCGAATCTAGA
pCR296	ChromIV_567kb::{kanMX6,ade3-2p492A,1238(+133..-100)LinkerB}		TCTAGTCGTACGAATAATTCGGGATCCGATAATTAATGTTTCTTCATGTAATTATTCAAAATATTGTGTAATCGTCTATTTGAATTCGTTTTCACGGCAGCATATTTGAAAAAAAAATTAATTTTTACATCTAAACATAAAAAACCTAATCGTTTTCTTTCCATGCTGTTATAGAGACATTTATTAGTACGAATATTTTCCTTTCTTTACGAGCACTATAGACAGTAATTTATATAACTAAGAAATTCGAATCTAGA
pCR297	ChromIV_567kb::{kanMX6,ade3-2p492A,1238(+133..-100)LinkerC}		TCTAGTCGTACGAATAATTCCAATTTTTGGGATCCGTGTTTCTTCATGTAATTATTCAAAATATTGTGTAATCGTCTATTTGAATTCGTTTTCACGGCAGCATATTTGAAAAAAAAATTAATTTTTACATCTAAACATAAAAAACCTAATCGTTTTCTTTCCATGCTGTTATAGAGACATTTATTAGTACGAATATTTTCCTTTCTTTACGAGCACTATAGACAGTAATTTATATAACTAAGAAATTCGAATCTAGA
pCR298	ChromIV_567kb::{kanMX6,ade3-2p492A,1238(+133..-100)LinkerD}		TCTAGTCGTACGAATAATTCCAATTTTTATAATTAAGGGATCCGCATGTAATTATTCAAAATATTGTGTAATCGTCTATTTGAATTCGTTTTCACGGCAGCATATTTGAAAAAAAAATTAATTTTTACATCTAAACATAAAAAACCTAATCGTTTTCTTTCCATGCTGTTATAGAGACATTTATTAGTACGAATATTTTCCTTTCTTTACGAGCACTATAGACAGTAATTTATATAACTAAGAAATTCGAATCTAGA
pCR299	ChromIV_567kb::{kanMX6,ade3-2p492A,1238(+133..-100)LinkerE}		TCTAGTCGTACGAATAATTCCAATTTTTATAATTAATGTTTCTTGGGATCCGTATTCAAAATATTGTGTAATCGTCTATTTGAATTCGTTTTCACGGCAGCATATTTGAAAAAAAAATTAATTTTTACATCTAAACATAAAAAACCTAATCGTTTTCTTTCCATGCTGTTATAGAGACATTTATTAGTACGAATATTTTCCTTTCTTTACGAGCACTATAGACAGTAATTTATATAACTAAGAAATTCGAATCTAGA
pCR300	ChromIV_567kb::{kanMX6,ade3-2p492A,1238(+133..-100)LinkerF}		TCTAGTCGTACGAATAATTCCAATTTTTATAATTAATGTTTCTTCATGTAATGGGATCCGATATTGTGTAATCGTCTATTTGAATTCGTTTTCACGGCAGCATATTTGAAAAAAAAATTAATTTTTACATCTAAACATAAAAAACCTAATCGTTTTCTTTCCATGCTGTTATAGAGACATTTATTAGTACGAATATTTTCCTTTCTTTACGAGCACTATAGACAGTAATTTATATAACTAAGAAATTCGAATCTAGA
pCR301	ChromIV_567kb::{kanMX6,ade3-2p492A,1238(+133..-100)LinkerG}		TCTAGTCGTACGAATAATTCCAATTTTTATAATTAATGTTTCTTCATGTAATTATTCAAAGGGATCCGTAATCGTCTATTTGAATTCGTTTTCACGGCAGCATATTTGAAAAAAAAATTAATTTTTACATCTAAACATAAAAAACCTAATCGTTTTCTTTCCATGCTGTTATAGAGACATTTATTAGTACGAATATTTTCCTTTCTTTACGAGCACTATAGACAGTAATTTATATAACTAAGAAATTCGAATCTAGA
pCR302	ChromIV_567kb::{kanMX6,ade3-2p492A,1238(+133..-100)LinkerH}		TCTAGTCGTACGAATAATTCCAATTTTTATAATTAATGTTTCTTCATGTAATTATTCAAAATATTGTGGGGATCCGTATTTGAATTCGTTTTCACGGCAGCATATTTGAAAAAAAAATTAATTTTTACATCTAAACATAAAAAACCTAATCGTTTTCTTTCCATGCTGTTATAGAGACATTTATTAGTACGAATATTTTCCTTTCTTTACGAGCACTATAGACAGTAATTTATATAACTAAGAAATTCGAATCTAGA
pCR303	ChromIV_567kb::{kanMX6,ade3-2p492A,1238(+133..-100)153bpRIP-OBS}		TCTAGTCGTACGAATAATTCCAATTTTTATAATTAATGTTTCTTCATGTAATTATTCAAAATATTGTGTAATCGTCATAGCCTGCCCATAGGATATAGAGATACCAATAGTTGTTTGTGAACAGCAAAGAAGGATCCAGAAGATCAGTCGCACGATATTGATGTGAATACTAGGTTTATAGGATAGTCGTACATATTTGAATTCGTTTTCACGGCAGCATATTTGAAAAAAAAATTAATTTTTACATCTAAACATAAAAAACCTAATCGTTTTCTTTCCATGCTGTTATAGAGACATTTATTAGTACGAATATTTTCCTTTCTTTACGAGCACTATAGACAGTAATTTATATAACTAAGAAATTCGAATCTAGA
pCR304	ChromIV_567kb::{kanMX6,ade3-2p492A,1238(+133..-100)73bpRIP-OBS}		TCTAGTCGTACGAATAATTCCAATTTTTATAATTAATGTTTCTTCATGTAATTATTCAAAATATTGTGTAATCGTCTGTGAACAGCAAAGAAGGATCCAGAAGATCAGTCGCATATTTGAATTCGTTTTCACGGCAGCATATTTGAAAAAAAAATTAATTTTTACATCTAAACATAAAAAACCTAATCGTTTTCTTTCCATGCTGTTATAGAGACATTTATTAGTACGAATATTTTCCTTTCTTTACGAGCACTATAGACAGTAATTTATATAACTAAGAAATTCGAATCTAGA
pCR305	ChromIV_567kb::{kanMX6,ade3-2p492A,1238(+133..-100)63bpRIP-OBS}		TCTAGTCGTACGAATAATTCCAATTTTTATAATTAATGTTTCTTCATGTAATTATTCAAAATATTGTGTAATCGTCACAGCAAAGAAGGATCCAGAAGATCAGTATTTGAATTCGTTTTCACGGCAGCATATTTGAAAAAAAAATTAATTTTTACATCTAAACATAAAAAACCTAATCGTTTTCTTTCCATGCTGTTATAGAGACATTTATTAGTACGAATATTTTCCTTTCTTTACGAGCACTATAGACAGTAATTTATATAACTAAGAAATTCGAATCTAGA
pCR306	ChromIV_567kb::{kanMX6,ade3-2p492A,1238(+133..-100)58bpRIP-OBS}		TCTAGTCGTACGAATAATTCCAATTTTTATAATTAATGTTTCTTCATGTAATTATTCAAAATATTGTGTAATCGTCGCAAAGAAGGATCCAGAAGATCTATTTGAATTCGTTTTCACGGCAGCATATTTGAAAAAAAAATTAATTTTTACATCTAAACATAAAAAACCTAATCGTTTTCTTTCCATGCTGTTATAGAGACATTTATTAGTACGAATATTTTCCTTTCTTTACGAGCACTATAGACAGTAATTTATATAACTAAGAAATTCGAATCTAGA
pCR307	ChromIV_567kb::{kanMX6,ade3-2p492A,1238(+133..-100)45bpRIP-OBS}		TCTAGTCGTACGAATAATTCCAATTTTTATAATTAATGTTTCTTCATGTAATTATTCAAAATATTGTGTAATCGTCAAGGATCCATATTTGAATTCGTTTTCACGGCAGCATATTTGAAAAAAAAATTAATTTTTACATCTAAACATAAAAAACCTAATCGTTTTCTTTCCATGCTGTTATAGAGACATTTATTAGTACGAATATTTTCCTTTCTTTACGAGCACTATAGACAGTAATTTATATAACTAAGAAATTCGAATCTAGA
pCR308	ChromIV_567kb::{kanMX6,ade3-2p492A,1238(+133..-100)29bpRIP-OBS}		TCTAGTCGTACGAATAATTCCAATTTTTATAATTAATGTTTCTTCATGTAATTATTCAAAATATTGTGTAATCGTCATTCGTTTTCACGGCAGCATATTTGAAAAAAAAATTAATTTTTACATCTAAACATAAAAAACCTAATCGTTTTCTTTCCATGCTGTTATAGAGACATTTATTAGTACGAATATTTTCCTTTCTTTACGAGCACTATAGACAGTAATTTATATAACTAAGAAATTCGAATCTAGA
pCR309	ChromIV_567kb::{kanMX6,ade3-2p492A,1238(+133..-100)21bpRIP-OBS}		TCTAGTCGTACGAATAATTCCAATTTTTATAATTAATGTTTCTTCATGTAATTATTCAAAATATTGTGTAATCGTCTCACGGCAGCATATTTGAAAAAAAAATTAATTTTTACATCTAAACATAAAAAACCTAATCGTTTTCTTTCCATGCTGTTATAGAGACATTTATTAGTACGAATATTTTCCTTTCTTTACGAGCACTATAGACAGTAATTTATATAACTAAGAAATTCGAATCTAGA
pCR322	ChromIV_567kb::{kanMX6,ade3-2p492A,317(+153..-106)C-DReverse}		TCTAGTCGTACGAACAAAACTTTTCAATAATATGATAAATATTTTAATCAATATATATATATATATATATATTTATTTGGGGATCCGTTCTATCAGTGTTTTCAATTTTTTATTAAACAATGTTTGATTTTTTAAATCGCAATTTAATACCTAAATATAAAAAATGTTATTATATTGCAAAAACCCATCAACCTTGAAAAAAAGTAGAAACGTTTTATTTAATTCTATCAATACATCATAAAATACGAACGATCCCCGTCCAAGTTATGAGTTCGAATCTAGA
pCR323	ChromIV_567kb::{kanMX6,ade3-2p492A,317(+153..-106)C-DTransversion}		TCTAGTCGTACGAACAAAACTTTTCAATAATATTATAAAATAAACATTCAATATATATATATATATATATATTTATTTGGGGATCCGTTCTATCAGTGTTTTCAATTTTTTATTAAACAATGTTTGATTTTTTAAATCGCAATTTAATACCTAAATATAAAAAATGTTATTATATTGCAAAAACCCATCAACCTTGAAAAAAAGTAGAAACGTTTTATTTAATTCTATCAATACATCATAAAATACGAACGATCCCCGTCCAAGTTATGAGTTCGAATCTAGA
pCR324	ChromIV_567kb::{kanMX6,ade3-2p492A,317(+153..-106)C-DScramble}		TCTAGTCGTACGAACAAAACTTTTCAATAATTTAAATTAGATATAATTCAATATATATATATATATATATATTTATTTGGGGATCCGTTCTATCAGTGTTTTCAATTTTTTATTAAACAATGTTTGATTTTTTAAATCGCAATTTAATACCTAAATATAAAAAATGTTATTATATTGCAAAAACCCATCAACCTTGAAAAAAAGTAGAAACGTTTTATTTAATTCTATCAATACATCATAAAATACGAACGATCCCCGTCCAAGTTATGAGTTCGAATCTAGA
pCR325	ChromIV_567kb::{kanMX6,ade3-2p492A,317(+153..-106)CTransversion}		TCTAGTCGTACGAACAAAACTTTTCAATAATATTATAAAAAATAGTATCAATATATATATATATATATATATTTATTTGGGGATCCGTTCTATCAGTGTTTTCAATTTTTTATTAAACAATGTTTGATTTTTTAAATCGCAATTTAATACCTAAATATAAAAAATGTTATTATATTGCAAAAACCCATCAACCTTGAAAAAAAGTAGAAACGTTTTATTTAATTCTATCAATACATCATAAAATACGAACGATCCCCGTCCAAGTTATGAGTTCGAATCTAGA
pCR326	ChromIV_567kb::{kanMX6,ade3-2p492A,317(+153..-106)DTransversion}		TCTAGTCGTACGAACAAAACTTTTCAATAATAATTTTATATAAACATTCAATATATATATATATATATATATTTATTTGGGGATCCGTTCTATCAGTGTTTTCAATTTTTTATTAAACAATGTTTGATTTTTTAAATCGCAATTTAATACCTAAATATAAAAAATGTTATTATATTGCAAAAACCCATCAACCTTGAAAAAAAGTAGAAACGTTTTATTTAATTCTATCAATACATCATAAAATACGAACGATCCCCGTCCAAGTTATGAGTTCGAATCTAGA
pCR327	ChromIV_567kb::{kanMX6,ade3-2p492A,317(+153..-106)C1Transversion}		TCTAGTCGTACGAACAAAACTTTTCAATAATTTAATTATAAATAGTATCAATATATATATATATATATATATTTATTTGGGGATCCGTTCTATCAGTGTTTTCAATTTTTTATTAAACAATGTTTGATTTTTTAAATCGCAATTTAATACCTAAATATAAAAAATGTTATTATATTGCAAAAACCCATCAACCTTGAAAAAAAGTAGAAACGTTTTATTTAATTCTATCAATACATCATAAAATACGAACGATCCCCGTCCAAGTTATGAGTTCGAATCTAGA
pCR328	ChromIV_567kb::{kanMX6,ade3-2p492A,317(+153..-106)C2Transversion}		TCTAGTCGTACGAACAAAACTTTTCAATAATAATTAATAAAATAGTATCAATATATATATATATATATATATTTATTTGGGGATCCGTTCTATCAGTGTTTTCAATTTTTTATTAAACAATGTTTGATTTTTTAAATCGCAATTTAATACCTAAATATAAAAAATGTTATTATATTGCAAAAACCCATCAACCTTGAAAAAAAGTAGAAACGTTTTATTTAATTCTATCAATACATCATAAAATACGAACGATCCCCGTCCAAGTTATGAGTTCGAATCTAGA
pCR329	ChromIV_567kb::{kanMX6,ade3-2p492A,317(+153..-106)D1Transversion}		TCTAGTCGTACGAACAAAACTTTTCAATAATAATTTTATTTTAAGTATCAATATATATATATATATATATATTTATTTGGGGATCCGTTCTATCAGTGTTTTCAATTTTTTATTAAACAATGTTTGATTTTTTAAATCGCAATTTAATACCTAAATATAAAAAATGTTATTATATTGCAAAAACCCATCAACCTTGAAAAAAAGTAGAAACGTTTTATTTAATTCTATCAATACATCATAAAATACGAACGATCCCCGTCCAAGTTATGAGTTCGAATCTAGA
pCR330	ChromIV_567kb::{kanMX6,ade3-2p492A,317(+153..-106)D2Transversion}		TCTAGTCGTACGAACAAAACTTTTCAATAATAATTTTATAAATTCATTCAATATATATATATATATATATATTTATTTGGGGATCCGTTCTATCAGTGTTTTCAATTTTTTATTAAACAATGTTTGATTTTTTAAATCGCAATTTAATACCTAAATATAAAAAATGTTATTATATTGCAAAAACCCATCAACCTTGAAAAAAAGTAGAAACGTTTTATTTAATTCTATCAATACATCATAAAATACGAACGATCCCCGTCCAAGTTATGAGTTCGAATCTAGA
pCR340	ChromIV_567kb::{kanMX6,ade3-2p492A,317(+76..-106)}		TCTAGTCGTACGCTATCAGTGTTTTCAATTTTTTATTAAACAATGTTTGATTTTTTAAATCGCAATTTAATACCTAAATATAAAAAATGTTATTATATTGCAAAAACCCATCAACCTTGAAAAAAAGTAGAAACGTTTTATTTAATTCTATCAATACATCATAAAATACGAACGATCCCCGTCCAAGTTATGAGTTCGAATCTAGA
Mitotic Stability Plasmids
Name	Description		Sequence: HinDIII to EcoRI (inclusive)**
pFJ11	317(+167..-178)		Described in [36]
pCR133	317(+153..-106)Linker17; (RIP317-ARS317)		AAGCTTAGATCTCGTACGAACAAAACTTTTCAATAATAATTTTATAAATAGTATCAATATATATATATATATATATATTTATTTGGGGATCCGTTCTATCAGTGTTTTCAATTTTTTATTAAACAATGTTTGATTTTTTAAATCGCAATTTAATACCTAAATATAAAAAATGTTATTATATTGCAAAAACCCATCAACCTTGAAAAAAAGTAGAAACGTTTTATTTAATTCTATCAATACATCATAAAATACGAACGATCCCCGTCCAAGTTATGAGTTCGAATCTAGAGAATTC
pCR136	RIP317(+153..+87)-ARS1021(+72..-253)		AAGCTTAGATCTCGTACGAACAAAACTTTTCAATAATAATTTTATAAATAGTATCAATATATATATATATATATATATTTATTTGGGGATCCTCTATTTTCTGCTATTCATCCAAAATATATTTTCTCACAAAAGCTGTTAATTTGAAACTAATGTTAAACAAAACATCTCACTTCAAATTGAAGCCAAATTAGAACCTAAGTAACCAACACACGCACAACTTTCATCCCTTATCCCACTTCTTTGAAAACTTTTAGAAGCCATTGATGGTATTGTACATTTACCTATCTTAGCAGATTCCTTATTAGCCGCCGAAATGGGTAATAAGTATTATAATCACTAAATACGAAAAATTTATTCATACCAACCCGCAACATGAACTACAAACCTTTGGGTATA…
pCR137	RIP317(+153..+87)-ARS301(+78..-247)		AAGCTTAGATCTCGTACGAACAAAACTTTTCAATAATAATTTTATAAATAGTATCAATATATATATATATATATATATTTATTTGGGGATCCATTGTTCTTTCATTAATAATTTGAATTCCAAATAAGTCCGTGCCGAAAACTTTAATGTTTTAAAAAAACATAAAAAAATCAAAAACCCATTCATAAGATACTGTGTTGATCCATATATTAATAGGTTTTAAGTACATATAGAATACTTAAGAAATTACATTCCATTGCGATACACCTATTTGATTCTGATTGTGTTGAAGTCTGTATAAAAGGCGAAAAAAATAAAATGAAAATAAGAAAATAACTGCGCTACTTGTCTTCTAAATTATCTTCTGGTGTCTCGTCCTTTTTTGGTATGATTAATTTC…
pCR139	RIP317(+153..+87)-ARS305(+76..-249)		AAGCTTAGATCTCGTACGAACAAAACTTTTCAATAATAATTTTATAAATAGTATCAATATATATATATATATATATATTTATTTGGGGATCCTTTCTTTGATAAATTCTTGTTTTCATATCCTAAAATTAAAGGGAAAATAAACAATACATAACAAAACATATAAAAACCAACACAATAAAAAAAAGGATCAAATACTCATTAAAGTAACTTACACGGGGGCTAAAAACGGAGTTTGATGAATATTCACAAGATAAAAATCATATGTATGTTTCTGATATATCGATATACAATCAAACACTTTCAAGAATTTGTTTGTAGACTTTTTGCTAGAGACCTCATCAAAGTGCTACCAACTAAGATCAACTTATACTTCTTTTAGAGAAAATTTTTTTCAATG…
pCR140	RIP317(+153..+87)-ARS306(+82..-245)		AAGCTTAGATCTCGTACGAACAAAACTTTTCAATAATAATTTTATAAATAGTATCAATATATATATATATATATATATTTATTTGGGGATCCTTTTTGGAAGTGTTTTTCGACAAAAGTTGCATTTTTACGAAGGATATGTAAACTCAAGAAGTACTAAATAAATATAAATACAATTCGAAAATTTGAAAAAAGTAGGAGACAACACTTTCCTTCCTCACGAAGAAGTTAAGCTTGGGTTTGTGACTTACTAACGTCAACGTACAATCGCGTTACAAACAAGATGCTTGCATTCTTACCTTACATTACAAGGACTTAGACGAAGAAAAAGTTCAGAAACACTGCTTACACTATTCACCAGACCCGCTCCTTCTCCTAACATCAATAACGAACAGCACTA…
pCR142	RIP317(+153..+87)-ARS702(+77..-247)		AAGCTTAGATCTCGTACGAACAAAACTTTTCAATAATAATTTTATAAATAGTATCAATATATATATATATATATATATTTATTTGGGGATCCTGGCCCCCAATAGGCTTCGTAATTTTTACATGTCACAAAATTAAATAAGGCAAAACGAGAAACAAAATATTAAAAATGTAGGAAAAAAAAAGTCAAAATTGGTTTGACGACTTAACCTAATCAATTTAAGTCGGAATGATGATCAACAATAACATCTTTAATTTTATCATGAATATCTAATTCGGTTAATTGACCCAATTCATCTATGAGCTCGGCAACTTTATCATGCAACTTAACATCCTCCTCGTGAACAATTTCATTCTCATCCATTGTGGATGGATGAGCTGGTTTACTCATATCAGCTTTT…
pCR144	RIP317(+153..+87)-ARS209(+84..-241)		AAGCTTAGATCTCGTACGAACAAAACTTTTCAATAATAATTTTATAAATAGTATCAATATATATATATATATATATATTTATTTGGGGATCCTATTTTTTTTTCTTCATTCCGTAACTCTTCTACCTTCTTTATTTACTTTCTAAAATCCAAATACAAAACATAAAAATAAATAAACACAGAGTAAATTCCCAAATTATTCCATCATTAAAAAATACGAGGCGCGTGTAAGTTACAGACAAGCGATCCCTATTCCATGCAAGTTCGGTAAGTAGCAGAAATAATCAAACTGTTTAAACCCAATTAAAATTAAATTAAATACCCTTTATATGTTTATAATTGTACATATTTCTCCTAAACCCGCTATAATACACTCATATTTGTAGAAGAAAAACCGGGC…
pCR146	ARS1021(+72..-253); BglII-BamHI digest and recircularization of pCR136		AAGCTTAGATCCTCTATTTTCTGCTATTCATCCAAAATATATTTTCTCACAAAAGCTGTTAATTTGAAACTAATGTTAAACAAAACATCTCACTTCAAATTGAAGCCAAATTAGAACCTAAGTAACCAACACACGCACAACTTTCATCCCTTATCCCACTTCTTTGAAAACTTTTAGAAGCCATTGATGGTATTGTACATTTACCTATCTTAGCAGATTCCTTATTAGCCGCCGAAATGGGTAATAAGTATTATAATCACTAAATACGAAAAATTTATTCATACCAACCCGCAACATGAACTACAAACCTTTGGGTATATAATGACAAAGACGTATCTTCGAATCTAGAGAATTC
pCR147	ARS301(+78..-247); BglII-BamHI digest and recircularization of pCR137		AAGCTTAGATCCATTGTTCTTTCATTAATAATTTGAATTCCAAATAAGTCCGTGCCGAAAACTTTAATGTTTTAAAAAAACATAAAAAAATCAAAAACCCATTCATAAGATACTGTGTTGATCCATATATTAATAGGTTTTAAGTACATATAGAATACTTAAGAAATTACATTCCATTGCGATACACCTATTTGATTCTGATTGTGTTGAAGTCTGTATAAAAGGCGAAAAAAATAAAATGAAAATAAGAAAATAACTGCGCTACTTGTCTTCTAAATTATCTTCTGGTGTCTCGTCCTTTTTTGGTATGATTAATTTCTTATTGGATGAAAAACTATTCGAATCTAGAGAATTC
pCR149	ARS305(+76..-249); BglII-BamHI digest and recircularization of pCR139		AAGCTTAGATCCTTTCTTTGATAAATTCTTGTTTTCATATCCTAAAATTAAAGGGAAAATAAACAATACATAACAAAACATATAAAAACCAACACAATAAAAAAAAGGATCAAATACTCATTAAAGTAACTTACACGGGGGCTAAAAACGGAGTTTGATGAATATTCACAAGATAAAAATCATATGTATGTTTCTGATATATCGATATACAATCAAACACTTTCAAGAATTTGTTTGTAGACTTTTTGCTAGAGACCTCATCAAAGTGCTACCAACTAAGATCAACTTATACTTCTTTTAGAGAAAATTTTTTTCAATGTACTCCAAAGAGATTTAGTTCGAATCTAGAGAATTC
pCR150	ARS306(+82..-245); BglII-BamHI digest and recircularization of pCR140		AAGCTTAGATCCTTTTTGGAAGTGTTTTTCGACAAAAGTTGCATTTTTACGAAGGATATGTAAACTCAAGAAGTACTAAATAAATATAAATACAATTCGAAAATTTGAAAAAAGTAGGAGACAACACTTTCCTTCCTCACGAAGAAGTTAAGCTTGGGTTTGTGACTTACTAACGTCAACGTACAATCGCGTTACAAACAAGATGCTTGCATTCTTACCTTACATTACAAGGACTTAGACGAAGAAAAAGTTCAGAAACACTGCTTACACTATTCACCAGACCCGCTCCTTCTCCTAACATCAATAACGAACAGCACTATTGATGTAAGAACGTCTTAGTTCGAATCTAGAGAATTC
pCR152	ARS702(+77..-247); BglII-BamHI digest and recircularization of pCR142		AAGCTTAGATCCTGGCCCCCAATAGGCTTCGTAATTTTTACATGTCACAAAATTAAATAAGGCAAAACGAGAAACAAAATATTAAAAATGTAGGAAAAAAAAAGTCAAAATTGGTTTGACGACTTAACCTAATCAATTTAAGTCGGAATGATGATCAACAATAACATCTTTAATTTTATCATGAATATCTAATTCGGTTAATTGACCCAATTCATCTATGAGCTCGGCAACTTTATCATGCAACTTAACATCCTCCTCGTGAACAATTTCATTCTCATCCATTGTGGATGGATGAGCTGGTTTACTCATATCAGCTTTTTCCAAAAAGTCCTGGTTTTCGAATCTAGAGAATTC
pCR154	ARS209(+84..-241); BglII-BamHI digest and recircularization of pCR144		AAGCTTAGATCCTATTTTTTTTTCTTCATTCCGTAACTCTTCTACCTTCTTTATTTACTTTCTAAAATCCAAATACAAAACATAAAAATAAATAAACACAGAGTAAATTCCCAAATTATTCCATCATTAAAAAATACGAGGCGCGTGTAAGTTACAGACAAGCGATCCCTATTCCATGCAAGTTCGGTAAGTAGCAGAAATAATCAAACTGTTTAAACCCAATTAAAATTAAATTAAATACCCTTTATATGTTTATAATTGTACATATTTCTCCTAAACCCGCTATAATACACTCATATTTGTAGAAGAAAAACCGGGCAGTTGAATACGAATCCCATTCGAATCTAGAGAATTC
pCR165	317(+153..-106)Linker6Xho; (rip317-ARS317)		AAGCTTAGATCTCGTACGAACAAAACTTTTCAATAATAATTTGGCTCGAGGTATCAATATATATATATATATATATATTTATTTGGGGATCCGTTCTATCAGTGTTTTCAATTTTTTATTAAACAATGTTTGATTTTTTAAATCGCAATTTAATACCTAAATATAAAAAATGTTATTATATTGCAAAAACCCATCAACCTTGAAAAAAAGTAGAAACGTTTTATTTAATTCTATCAATACATCATAAAATACGAACGATCCCCGTCCAAGTTATGAGTTCGAATCTAGAGAATTC
pCR169	rip317(+153..+87)Linker6Xho-ARS1021(+72..-253)		AAGCTTAGATCTCGTACGAACAAAACTTTTCAATAATAATTTGGCTCGAGGTATCAATATATATATATATATATATATTTATTTGGGGATCCTCTATTTTCTGCTATTCATCCAAAATATATTTTCTCACAAAAGCTGTTAATTTGAAACTAATGTTAAACAAAACATCTCACTTCAAATTGAAGCCAAATTAGAACCTAAGTAACCAACACACGCACAACTTTCATCCCTTATCCCACTTCTTTGAAAACTTTTAGAAGCCATTGATGGTATTGTACATTTACCTATCTTAGCAGATTCCTTATTAGCCGCCGAAATGGGTAATAAGTATTATAATCACTAAATACGAAAAATTTATTCATACCAACCCGCAACATGAACTACAAACCTTTGGGTATA…
pCR171	rip317(+153..+87)Linker6Xho-ARS301(+78..-247)		AAGCTTAGATCTCGTACGAACAAAACTTTTCAATAATAATTTGGCTCGAGGTATCAATATATATATATATATATATATTTATTTGGGGATCCATTGTTCTTTCATTAATAATTTGAATTCCAAATAAGTCCGTGCCGAAAACTTTAATGTTTTAAAAAAACATAAAAAAATCAAAAACCCATTCATAAGATACTGTGTTGATCCATATATTAATAGGTTTTAAGTACATATAGAATACTTAAGAAATTACATTCCATTGCGATACACCTATTTGATTCTGATTGTGTTGAAGTCTGTATAAAAGGCGAAAAAAATAAAATGAAAATAAGAAAATAACTGCGCTACTTGTCTTCTAAATTATCTTCTGGTGTCTCGTCCTTTTTTGGTATGATTAATTTC…
pCR221	1238(+133..-100) (RIP1238-ARS1238)		AAGCTTAGATCTCGTACGAATAATTCCAATTTTTATAATTAATGTTTCTTCATGTAATTATTCAAAATATTGTGTAATCGTCTATTTGAATTCGTTTTCACGGCAGCATATTTGAAAAAAAAATTAATTTTTACATCTAAACATAAAAAACCTAATCGTTTTCTTTCCATGCTGTTATAGAGACATTTATTAGTACGAATATTTTCCTTTCTTTACGAGCACTATAGACAGTAATTTATATAACTAAGAAATTCGAATCTAGAGAATTC
pCR287	317(+32..-106) (ars317)		AAGCTTAGATCTCGTACGAAATCGCAATTTAATACCTAAATATAAAAAATGTTATTATATTGCAAAAACCCATCAACCTTGAAAAAAAGTAGAAACGTTTTATTTAATTCTATCAATACATCATAAAATACGAACGATCCCCGTCCAAGTTATGAGTTCGAATCTAGAGAATTC
pCR313	1238(+133..-100)LinkerD (rip1238-ARS1238)		AAGCTTAGATCTCGTACGAATAATTCCAATTTTTATAATTAAGGGATCCGCATGTAATTATTCAAAATATTGTGTAATCGTCTATTTGAATTCGTTTTCACGGCAGCATATTTGAAAAAAAAATTAATTTTTACATCTAAACATAAAAAACCTAATCGTTTTCTTTCCATGCTGTTATAGAGACATTTATTAGTACGAATATTTTCCTTTCTTTACGAGCACTATAGACAGTAATTTATATAACTAAGAAATTCGAATCTAGAGAATTC
pCR321	1238(+69..-100); (ARS1238)		AAGCTTAGATCTCGTACGTATTTGAATTCGTTTTCACGGCAGCATATTTGAAAAAAAAATTAATTTTTACATCTAAACATAAAAAACCTAATCGTTTTCTTTCCATGCTGTTATAGAGACATTTATTAGTACGAATATTTTCCTTTCTTTACGAGCACTATAGACAGTAATTTATATAACTAAGAAATTCGAATCTAGAGAATTC
pCR339	317(+76..-106); (ARS317)		AAGCTTAGATCTCGTACGCTATCAGTGTTTTCAATTTTTTATTAAACAATGTTTGATTTTTTAAATCGCAATTTAATACCTAAATATAAAAAATGTTATTATATTGCAAAAACCCATCAACCTTGAAAAAAAGTAGAAACGTTTTATTTAATTCTATCAATACATCATAAAATACGAACGATCCCCGTCCAAGTTATGAGTTCGAATCTAGAGAATTC
			* First and last 12 nucleotides of each sequence are flanking restriction sites for cloning purposes: XbaI/SpeI-BsiWI on left and BstBI-XbaI on right.
			Sequences are inserted at the unique XbaI site in pBJL2889 (or a derivative vector with a single point mutation generating ade3-2p492A) and oriented so that the XbaI/SpeI ligation junction is closest to ade3-2p or ade3-2p492A.
			ade3-2p492A has a silent mutation at nucleotide 492 of the ade3-2p open reading frame that destroys the BamHI site GGATCC by converting it to GGATCA
			**First and last 18 nucleotides of each sequence (excluding pCR146-pCR154) are flanking restriction sites for cloning purposes: HIndIII-BglII-BsiWI on left and BstB1-XbaI-EcoRI on right.
			Sequences are inserted into the HindII and EcoR1 site of pFJ11 (URA3, CEN4), replacing its ARS317-containing fragment.
			For clones ranging from pCR146-pCR154 the first 12 and last 18 nucleotides are the restriction sites: HindIII-BglII/BamHI on left and BstBI-XbaI-EcoRI on right.
