# Supplementary material for: Regulatory Mechanisms That Prevent Re-initiation of DNA Replication Can Be Locally Modulated at Origins by Nearby Sequence Elements
Source: PLoS Genet. 2014 Jun 19;10(6):e1004358. doi: 10.1371/journal.pgen.1004358 (PMC4063666; doi:10.1371/journal.pgen.1004358)
Supplement: Table S2 — Description of all yeast strains used in this publication. Yeast strain numbers are presented with: 1) the genotype for each strain, and 2) the plasmid used to integrate the re-replication cassette at ChrIV_567 kb. Sequence of the RIP-origin region of the re-replication cassette plasmid can be found in Table S1. (XLSX) [file pgen.1004358.s008.xlsx]

## Sheet: Table S2
Table S2: Description of Yeast Strains
Strain	Genotype	Derivation
YJL310	leu2, ura3-52, trp1-289, bar1::LEU2	Described in [77]
YJL3155	ORC2-(NotI,SgrAI), orc6(S116A), leu2, ura3-52, trp1-289, ade2, ade3, MCM7-2NLS, bar1::LEU2, CAN1	Described in [2]
YJL3158	ORC2-(NotI,SgrAI), ORC6, leu2, ura3-52, trp1-289, ade2, ade3, MCM7-2NLS, bar1::LEU2, CAN1	derived as described for YJL3155 but resulting with ORC6 instead of orc6(S116A)
YJL3758	ORC2-(NotI,SgrAI), orc6(S116A), leu2, ura3-52::{pGAL-delntcdc6-cdk2A(6,8),URA3}, trp1-289, ade2, ade3, MCM7-2NLS, bar1::LEU2, CAN1	Described in [2]
YJL3759	ORC2-(NotI,SgrAI), orc6(S116A), leu2, ura3-52::{pGAL-delntcdc6-cdk2A(6,8),URA3}, trp1-289, ade2, ade3, MCM7-2NLS, bar1::LEU2, CAN1	isogenic sister isolate of YJL3758
YJL6893	ORC2-(NotI,SgrAI), orc6(S116A), leu2, ura3-52::{pGAL-delntcdc6-cdk2A(6,8),URA3}, trp1-289, ade2, ade3, MCM7-2NLS, bar1::LEU2, CAN1, sir1∆::kanMX	sir1∆::kanMX (Table S3) into YJL3758
YJL6894	ORC2-(NotI,SgrAI), orc6(S116A), leu2, ura3-52::{pGAL-delntcdc6-cdk2A(6,8),URA3}, trp1-289, ade2, ade3, MCM7-2NLS, bar1::LEU2, CAN1, sir1∆::kanMX	sir1∆::kanMX (Table S3) into YJL3758
YJL6896	ORC2-(NotI,SgrAI), orc6(S116A), leu2, ura3-52::{pGAL-delntcdc6-cdk2A(6,8),URA3}, trp1-289, ade2, ade3, MCM7-2NLS, bar1::LEU2, CAN1, sir2∆::kanMX	sir2∆::kanMX (Table S3) into YJL3758
YJL6897	ORC2-(NotI,SgrAI), orc6(S116A), leu2, ura3-52::{pGAL-delntcdc6-cdk2A(6,8),URA3}, trp1-289, ade2, ade3, MCM7-2NLS, bar1::LEU2, CAN1, sir2∆::kanMX	sir2∆::kanMX (Table S3) into YJL3758
YJL6899	ORC2-(NotI,SgrAI), orc6(S116A), leu2, ura3-52::{pGAL-delntcdc6-cdk2A(6,8),URA3}, trp1-289, ade2, ade3, MCM7-2NLS, bar1::LEU2, CAN1, sir3∆::kanMX	sir3∆::kanMX (Table S3) into YJL3758
YJL6900	ORC2-(NotI,SgrAI), orc6(S116A), leu2, ura3-52::{pGAL-delntcdc6-cdk2A(6,8),URA3}, trp1-289, ade2, ade3, MCM7-2NLS, bar1::LEU2, CAN1, sir3∆::kanMX	sir3∆::kanMX (Table S3) into YJL3758
YJL6902	ORC2-(NotI,SgrAI), orc6(S116A), leu2, ura3-52::{pGAL-delntcdc6-cdk2A(6,8),URA3}, trp1-289, ade2, ade3, MCM7-2NLS, bar1::LEU2, CAN1, sir4∆::kanMX	sir4∆::kanMX (Table S3) into YJL3758
YJL6903	ORC2-(NotI,SgrAI), orc6(S116A), leu2, ura3-52::{pGAL-delntcdc6-cdk2A(6,8),URA3}, trp1-289, ade2, ade3, MCM7-2NLS, bar1::LEU2, CAN1, sir4∆::kanMX	sir4∆::kanMX (Table S3) into YJL3758
YJL6905	ORC2-(NotI,SgrAI), orc6(S116A), leu2, ura3-52::{pGAL-delntcdc6-cdk2A(6,8),URA3}, trp1-289, ade2, ade3, MCM7-2NLS, bar1::LEU2, CAN1, ars317∆::natMX	ars317∆::natMX into YJL3758
YJL7700	ORC2-(NotI,SgrAI), orc6(S116A), leu2, ura3-52::{pGAL-delntcdc6-cdk2A(6,8),URA3}, trp1-289, ade2, ade3, MCM7-2NLS, bar1::LEU2, CAN1, ars317∆::natMX, ChromIV_567kb::{kanMX6,ade3-2p,317(+300..-106)}	pBJL2933/SacI-SalI into YJL6905
YJL7701	ORC2-(NotI,SgrAI), orc6(S116A), leu2, ura3-52::{pGAL-delntcdc6-cdk2A(6,8),URA3}, trp1-289, ade2, ade3, MCM7-2NLS, bar1::LEU2, CAN1, ars317∆::natMX, ChromIV_567kb::{kanMX6,ade3-2p,317(+300..-106)}	pBJL2933/SacI-SalI into YJL6905
YJL7717	ORC2-(NotI,SgrAI), orc6(S116A), leu2, ura3-52::{pGAL-delntcdc6-cdk2A(6,8),URA3}, trp1-289, ade2, ade3, MCM7-2NLS, bar1::LEU2, CAN1, ars317∆::natMX, ChromIV_567kb::{kanMX6,ade3-2p,317(+300..+33)}	pBJL2935/SacI-SalI into YJL6905
YJL8256	ORC2-(NotI,SgrAI), orc6(S116A), leu2, ura3-52::{pGAL-delntcdc6-cdk2A(6,8),URA3}, trp1-289, ade2, ade3, MCM7-2NLS, bar1::LEU2, CAN1, ars317∆::natMX, ChromIV_567kb::{kanMX6,ade3-2p,317(+294..-13)}	pCR013/SacI-NotI into YJL6905
YJL8257	ORC2-(NotI,SgrAI), orc6(S116A), leu2, ura3-52::{pGAL-delntcdc6-cdk2A(6,8),URA3}, trp1-289, ade2, ade3, MCM7-2NLS, bar1::LEU2, CAN1, ars317∆::natMX, ChromIV_567kb::{kanMX6,ade3-2p,317(+294..-13)}	pCR013/SacI-NotI into YJL6905
YJL8386	ORC2-(NotI,SgrAI), orc6(S116A), leu2, ura3-52::{pGAL-delntcdc6-cdk2A(6,8),URA3}, trp1-289, ade2, ade3, MCM7-2NLS, bar1::LEU2, CAN1, ars317∆::natMX, ChromIV_567kb::{kanMX6,ade3-2p,317(+251..-106)}	pCR016/SacI-NotI into YJL6905
YJL8387	ORC2-(NotI,SgrAI), orc6(S116A), leu2, ura3-52::{pGAL-delntcdc6-cdk2A(6,8),URA3}, trp1-289, ade2, ade3, MCM7-2NLS, bar1::LEU2, CAN1, ars317∆::natMX, ChromIV_567kb::{kanMX6,ade3-2p,317(+251..-106)}	pCR016/SacI-NotI into YJL6905
YJL8392	ORC2-(NotI,SgrAI), orc6(S116A), leu2, ura3-52::{pGAL-delntcdc6-cdk2A(6,8),URA3}, trp1-289, ade2, ade3, MCM7-2NLS, bar1::LEU2, CAN1, ars317∆::natMX, ChromIV_567kb::{kanMX6,ade3-2p,317(+200..-106)}	pCR019/SacI-NotI into YJL6905
YJL8393	ORC2-(NotI,SgrAI), orc6(S116A), leu2, ura3-52::{pGAL-delntcdc6-cdk2A(6,8),URA3}, trp1-289, ade2, ade3, MCM7-2NLS, bar1::LEU2, CAN1, ars317∆::natMX, ChromIV_567kb::{kanMX6,ade3-2p,317(+200..-106)}	pCR019/SacI-NotI into YJL6905
YJL8398	ORC2-(NotI,SgrAI), orc6(S116A), leu2, ura3-52::{pGAL-delntcdc6-cdk2A(6,8),URA3}, trp1-289, ade2, ade3, MCM7-2NLS, bar1::LEU2, CAN1, ars317∆::natMX, ChromIV_567kb::{kanMX6,ade3-2p,317(+153..-106)}	pCR022/SacI-NotI into YJL6905
YJL8399	ORC2-(NotI,SgrAI), orc6(S116A), leu2, ura3-52::{pGAL-delntcdc6-cdk2A(6,8),URA3}, trp1-289, ade2, ade3, MCM7-2NLS, bar1::LEU2, CAN1, ars317∆::natMX, ChromIV_567kb::{kanMX6,ade3-2p,317(+153..-106)}	pCR022/SacI-NotI into YJL6905
YJL8401	ORC2-(NotI,SgrAI), orc6(S116A), leu2, ura3-52::{pGAL-delntcdc6-cdk2A(6,8),URA3}, trp1-289, ade2, ade3, MCM7-2NLS, bar1::LEU2, CAN1, ars317∆::natMX, ChromIV_567kb::{kanMX6,ade3-2p,317(+92..-106)}	pCR024/SacI-NotI into YJL6905
YJL8402	ORC2-(NotI,SgrAI), orc6(S116A), leu2, ura3-52::{pGAL-delntcdc6-cdk2A(6,8),URA3}, trp1-289, ade2, ade3, MCM7-2NLS, bar1::LEU2, CAN1, ars317∆::natMX, ChromIV_567kb::{kanMX6,ade3-2p,317(+92..-106)}	pCR024/SacI-NotI into YJL6905
YJL8404	ORC2-(NotI,SgrAI), orc6(S116A), leu2, ura3-52::{pGAL-delntcdc6-cdk2A(6,8),URA3}, trp1-289, ade2, ade3, MCM7-2NLS, bar1::LEU2, CAN1, ars317∆::natMX, ChromIV_567kb::{kanMX6,ade3-2p,317(+52..-106)}	pCR026/SacI-NotI into YJL6905
YJL8405	ORC2-(NotI,SgrAI), orc6(S116A), leu2, ura3-52::{pGAL-delntcdc6-cdk2A(6,8),URA3}, trp1-289, ade2, ade3, MCM7-2NLS, bar1::LEU2, CAN1, ars317∆::natMX, ChromIV_567kb::{kanMX6,ade3-2p,317(+52..-106)}	pCR026/SacI-NotI into YJL6905
YJL8526	ORC2-(NotI,SgrAI), orc6(S116A), leu2, ura3-52::{pGAL-delntcdc6-cdk2A(6,8),URA3}, trp1-289, ade2, ade3, MCM7-2NLS, bar1::LEU2, CAN1, ars317∆::natMX, ChromIV_567kb::{kanMX6,ade3-2p,317(+167..-106)HMRE-A}	pCR041/SacI-NotI into YJL6905
YJL8538	ORC2-(NotI,SgrAI), orc6(S116A), leu2, ura3-52::{pGAL-delntcdc6-cdk2A(6,8),URA3}, trp1-289, ade2, ade3, MCM7-2NLS, bar1::LEU2, CAN1, ars317∆::natMX, ChromIV_567kb::{kanMX6,ade3-2p,317(+167..-106)HMRE-E}	pCR045/SacI-NotI into YJL6905
YJL8541	ORC2-(NotI,SgrAI), orc6(S116A), leu2, ura3-52::{pGAL-delntcdc6-cdk2A(6,8),URA3}, trp1-289, ade2, ade3, MCM7-2NLS, bar1::LEU2, CAN1, ars317∆::natMX, ChromIV_567kb::{kanMX6,ade3-2p,317(+167..-106)HMRE-A/E}	pCR047/SacI-NotI into YJL6905
YJL8553	ORC2-(NotI,SgrAI), orc6(S116A), leu2, ura3-52::{pGAL-delntcdc6-cdk2A(6,8),URA3}, trp1-289, ade2, ade3, MCM7-2NLS, bar1::LEU2, CAN1, ars317∆::natMX, ChromIV_567kb::{kanMX6,ade3-2p,317(+143..-106)}	pCR051/SacI-NotI into YJL6905
YJL8556	ORC2-(NotI,SgrAI), orc6(S116A), leu2, ura3-52::{pGAL-delntcdc6-cdk2A(6,8),URA3}, trp1-289, ade2, ade3, MCM7-2NLS, bar1::LEU2, CAN1, ars317∆::natMX, ChromIV_567kb::{kanMX6,ade3-2p,317(+133..-106)}	pCR052/SacI-NotI into YJL6905
YJL8559	ORC2-(NotI,SgrAI), orc6(S116A), leu2, ura3-52::{pGAL-delntcdc6-cdk2A(6,8),URA3}, trp1-289, ade2, ade3, MCM7-2NLS, bar1::LEU2, CAN1, ars317∆::natMX, ChromIV_567kb::{kanMX6,ade3-2p,317(+123..-106)}	pCR053/SacI-NotI into YJL6905
YJL8562	ORC2-(NotI,SgrAI), orc6(S116A), leu2, ura3-52::{pGAL-delntcdc6-cdk2A(6,8),URA3}, trp1-289, ade2, ade3, MCM7-2NLS, bar1::LEU2, CAN1, ars317∆::natMX, ChromIV_567kb::{kanMX6,ade3-2p,317(+113..-106)}	pCR054/SacI-NotI into YJL6905
YJL8565	ORC2-(NotI,SgrAI), orc6(S116A), leu2, ura3-52::{pGAL-delntcdc6-cdk2A(6,8),URA3}, trp1-289, ade2, ade3, MCM7-2NLS, bar1::LEU2, CAN1, ars317∆::natMX, ChromIV_567kb::{kanMX6,ade3-2p,317(+103..-106)}	pCR055/SacI-NotI into YJL6905
YJL8644	ORC2-(NotI,SgrAI), orc6(S116A), leu2, ura3-52::{pGAL-delntcdc6-cdk2A(6,8),URA3}, trp1-289, ade2, ade3, MCM7-2NLS, bar1::LEU2, CAN1, ars317∆::natMX, ChromIV_567kb::{kanMX6,ade3-2p,317(+153..-106)Linker1}	pCR061/SacI-NotI into YJL6905
YJL8647	ORC2-(NotI,SgrAI), orc6(S116A), leu2, ura3-52::{pGAL-delntcdc6-cdk2A(6,8),URA3}, trp1-289, ade2, ade3, MCM7-2NLS, bar1::LEU2, CAN1, ars317∆::natMX, ChromIV_567kb::{kanMX6,ade3-2p,317(+153..-106)Linker3}	pCR062/SacI-NotI into YJL6905
YJL8650	ORC2-(NotI,SgrAI), orc6(S116A), leu2, ura3-52::{pGAL-delntcdc6-cdk2A(6,8),URA3}, trp1-289, ade2, ade3, MCM7-2NLS, bar1::LEU2, CAN1, ars317∆::natMX, ChromIV_567kb::{kanMX6,ade3-2p,317(+153..-106)Linker5}	pCR063/SacI-NotI into YJL6905
YJL8653	ORC2-(NotI,SgrAI), orc6(S116A), leu2, ura3-52::{pGAL-delntcdc6-cdk2A(6,8),URA3}, trp1-289, ade2, ade3, MCM7-2NLS, bar1::LEU2, CAN1, ars317∆::natMX, ChromIV_567kb::{kanMX6,ade3-2p,317(+153..-106)Linker7}	pCR064/SacI-NotI into YJL6905
YJL8656	ORC2-(NotI,SgrAI), orc6(S116A), leu2, ura3-52::{pGAL-delntcdc6-cdk2A(6,8),URA3}, trp1-289, ade2, ade3, MCM7-2NLS, bar1::LEU2, CAN1, ars317∆::natMX, ChromIV_567kb::{kanMX6,ade3-2p,317(+153..-106)Linker9}	pCR065/SacI-NotI into YJL6905
YJL8659	ORC2-(NotI,SgrAI), orc6(S116A), leu2, ura3-52::{pGAL-delntcdc6-cdk2A(6,8),URA3}, trp1-289, ade2, ade3, MCM7-2NLS, bar1::LEU2, CAN1, ars317∆::natMX, ChromIV_567kb::{kanMX6,ade3-2p,317(+153..-106)Linker15}	pCR066/SacI-NotI into YJL6905
YJL8662	ORC2-(NotI,SgrAI), orc6(S116A), leu2, ura3-52::{pGAL-delntcdc6-cdk2A(6,8),URA3}, trp1-289, ade2, ade3, MCM7-2NLS, bar1::LEU2, CAN1, ars317∆::natMX, ChromIV_567kb::{kanMX6,ade3-2p,317(+153..-106)Linker19}	pCR067/SacI-NotI into YJL6905
YJL8665	ORC2-(NotI,SgrAI), orc6(S116A), leu2, ura3-52::{pGAL-delntcdc6-cdk2A(6,8),URA3}, trp1-289, ade2, ade3, MCM7-2NLS, bar1::LEU2, CAN1, ars317∆::natMX, ChromIV_567kb::{kanMX6,ade3-2p,317(+153..-106)Linker23}	pCR068/SacI-NotI into YJL6905
YJL8668	ORC2-(NotI,SgrAI), orc6(S116A), leu2, ura3-52::{pGAL-delntcdc6-cdk2A(6,8),URA3}, trp1-289, ade2, ade3, MCM7-2NLS, bar1::LEU2, CAN1, ars317∆::natMX, ChromIV_567kb::{kanMX6,ade3-2p,317(+153..-106)Linker25}	pCR069/SacI-NotI into YJL6905
YJL8671	ORC2-(NotI,SgrAI), orc6(S116A), leu2, ura3-52::{pGAL-delntcdc6-cdk2A(6,8),URA3}, trp1-289, ade2, ade3, MCM7-2NLS, bar1::LEU2, CAN1, ars317∆::natMX, ChromIV_567kb::{kanMX6,ade3-2p,317(+153..-106)Linker27}	pCR070/SacI-NotI into YJL6905
YJL8677	ORC2-(NotI,SgrAI), orc6(S116A), leu2, ura3-52::{pGAL-delntcdc6-cdk2A(6,8),URA3}, trp1-289, ade2, ade3, MCM7-2NLS, bar1::LEU2, CAN1, ars317∆::natMX, ChromIV_567kb::{kanMX6,ade3-2p,317(+153..-106)Linker11}	pCR072/SacI-NotI into YJL6905
YJL8680	ORC2-(NotI,SgrAI), orc6(S116A), leu2, ura3-52::{pGAL-delntcdc6-cdk2A(6,8),URA3}, trp1-289, ade2, ade3, MCM7-2NLS, bar1::LEU2, CAN1, ars317∆::natMX, ChromIV_567kb::{kanMX6,ade3-2p,317(+153..-106)Linker13}	pCR073/SacI-NotI into YJL6905
YJL8683	ORC2-(NotI,SgrAI), orc6(S116A), leu2, ura3-52::{pGAL-delntcdc6-cdk2A(6,8),URA3}, trp1-289, ade2, ade3, MCM7-2NLS, bar1::LEU2, CAN1, ars317∆::natMX, ChromIV_567kb::{kanMX6,ade3-2p,317(+153..-106)Linker17}	pCR074/SacI-NotI into YJL6905
YJL8686	ORC2-(NotI,SgrAI), orc6(S116A), leu2, ura3-52::{pGAL-delntcdc6-cdk2A(6,8),URA3}, trp1-289, ade2, ade3, MCM7-2NLS, bar1::LEU2, CAN1, ars317∆::natMX, ChromIV_567kb::{kanMX6,ade3-2p,317(+153..-106)Linker21}	pCR075/SacI-NotI into YJL6905
YJL8689	ORC2-(NotI,SgrAI), orc6(S116A), leu2, ura3-52::{pGAL-delntcdc6-cdk2A(6,8),URA3}, trp1-289, ade2, ade3, MCM7-2NLS, bar1::LEU2, CAN1, ars317∆::natMX, ChromIV_567kb::{kanMX6,ade3-2p,317(+153..-106)Linker29}	pCR076/SacI-NotI into YJL6905
YJL8692	ORC2-(NotI,SgrAI), orc6(S116A), leu2, ura3-52::{pGAL-delntcdc6-cdk2A(6,8),URA3}, trp1-289, ade2, ade3, MCM7-2NLS, bar1::LEU2, CAN1, ars317∆::natMX, ChromIV_567kb::{kanMX6,ade3-2p,317(+153..-106)Linker31}	pCR077/SacI-NotI into YJL6905
YJL8695	ORC2-(NotI,SgrAI), orc6(S116A), leu2, ura3-52::{pGAL-delntcdc6-cdk2A(6,8),URA3}, trp1-289, ade2, ade3, MCM7-2NLS, bar1::LEU2, CAN1, ars317∆::natMX, ChromIV_567kb::{kanMX6,ade3-2p,317(+153..-106)Linker33}	pCR078/SacI-NotI into YJL6905
YJL8701	ORC2-(NotI,SgrAI), orc6(S116A), leu2, ura3-52::{pGAL-delntcdc6-cdk2A(6,8),URA3}, trp1-289, ade2, ade3, MCM7-2NLS, bar1::LEU2, CAN1, ars317∆::natMX, fkh2∆::TRP1, ChromIV_567kb::{kanMX6,ade3-2p,317(+153..-106)}	fkh2∆::TRP1 (Table S3) into YJL8398
YJL8702	ORC2-(NotI,SgrAI), orc6(S116A), leu2, ura3-52::{pGAL-delntcdc6-cdk2A(6,8),URA3}, trp1-289, ade2, ade3, MCM7-2NLS, bar1::LEU2, CAN1, ars317∆::natMX, fkh2∆::TRP1, ChromIV_567kb::{kanMX6,ade3-2p,317(+153..-106)}	fkh2∆::TRP1 (Table S3) into YJL8398
YJL8745	ORC2-(NotI,SgrAI), orc6(S116A), leu2, ura3-52::{pGAL-delntcdc6-cdk2A(6,8),URA3}, trp1-289, ade2, ade3, MCM7-2NLS, bar1::LEU2, CAN1, ars317∆::natMX, fkh1∆::hphMX, ChromIV_567kb::{kanMX6,ade3-2p,317(+153..-106)}	fkh1∆::hphMX (Table S3) into YJL8398
YJL8746	ORC2-(NotI,SgrAI), orc6(S116A), leu2, ura3-52::{pGAL-delntcdc6-cdk2A(6,8),URA3}, trp1-289, ade2, ade3, MCM7-2NLS, bar1::LEU2, CAN1, ars317∆::natMX, fkh1∆::hphMX, ChromIV_567kb::{kanMX6,ade3-2p,317(+153..-106)}	fkh1∆::hphMX (Table S3) into YJL8398
YJL8749	ORC2-(NotI,SgrAI), orc6(S116A), leu2, ura3-52::{pGAL-delntcdc6-cdk2A(6,8),URA3}, trp1-289, ade2, ade3, MCM7-2NLS, bar1::LEU2, CAN1, ars317∆::natMX, fkh1∆::hphMX, fkh2∆::TRP1, ChromIV_567kb::{kanMX6,ade3-2p,317(+153..-106)}	fkh1∆::hphMX (Table S3) into YJL8701
YJL8750	ORC2-(NotI,SgrAI), orc6(S116A), leu2, ura3-52::{pGAL-delntcdc6-cdk2A(6,8),URA3}, trp1-289, ade2, ade3, MCM7-2NLS, bar1::LEU2, CAN1, ars317∆::natMX, fkh1∆::hphMX, fkh2∆::TRP1, ChromIV_567kb::{kanMX6,ade3-2p,317(+153..-106)}	fkh1∆::hphMX (Table S3) into YJL8701
YJL8771	ORC2-(NotI,SgrAI), orc6(S116A), leu2, ura3-52::{pGAL-delntcdc6-cdk2A(6,8),URA3}, trp1-289, ade2, ade3, MCM7-2NLS, bar1::LEU2, CAN1, ars317∆::natMX, ChromIV_567kb::{kanMX6,ade3-2p,317(+153..-106)Linker9,11,15}	pCR088/SacI-NotI into YJL6905
YJL8773	ORC2-(NotI,SgrAI), orc6(S116A), leu2, ura3-52::{pGAL-delntcdc6-cdk2A(6,8),URA3}, trp1-289, ade2, ade3, MCM7-2NLS, bar1::LEU2, CAN1, ars317∆::natMX, ChromIV_567kb::{kanMX6,ade3-2p,317(+153..-106)Linker9,15}	pCR089/SacI-NotI into YJL6905
YJL8775	ORC2-(NotI,SgrAI), orc6(S116A), leu2, ura3-52::{pGAL-delntcdc6-cdk2A(6,8),URA3}, trp1-289, ade2, ade3, MCM7-2NLS, bar1::LEU2, CAN1, ars317∆::natMX, ChromIV_567kb::{kanMX6,ade3-2p,317(+153..-106)Linker11,15}	pCR090/SacI-NotI into YJL6905
YJL8777	ORC2-(NotI,SgrAI), orc6(S116A), leu2, ura3-52::{pGAL-delntcdc6-cdk2A(6,8),URA3}, trp1-289, ade2, ade3, MCM7-2NLS, bar1::LEU2, CAN1, ars317∆::natMX, ChromIV_567kb::{kanMX6,ade3-2p,317(+153..-106)Linker9,11}	pCR091/SacI-NotI into YJL6905
YJL8779	ORC2-(NotI,SgrAI), orc6(S116A), leu2, ura3-52::{pGAL-delntcdc6-cdk2A(6,8),URA3}, trp1-289, ade2, ade3, MCM7-2NLS, bar1::LEU2, CAN1, ars317∆::natMX, ChromIV_567kb::{kanMX6,ade3-2p,317(+153..-106)58bpRIP-OBS}	pCR092/SacI-NotI into YJL6905
YJL8781	ORC2-(NotI,SgrAI), orc6(S116A), leu2, ura3-52::{pGAL-delntcdc6-cdk2A(6,8),URA3}, trp1-289, ade2, ade3, MCM7-2NLS, bar1::LEU2, CAN1, ars317∆::natMX, ChromIV_567kb::{kanMX6,ade3-2p,317(+153..-106)63bpRIP-OBS}	pCR093/SacI-NotI into YJL6905
YJL8783	ORC2-(NotI,SgrAI), orc6(S116A), leu2, ura3-52::{pGAL-delntcdc6-cdk2A(6,8),URA3}, trp1-289, ade2, ade3, MCM7-2NLS, bar1::LEU2, CAN1, ars317∆::natMX, ChromIV_567kb::{kanMX6,ade3-2p,317(+153..-106)73bpRIP-OBS}	pCR094/SacI-NotI into YJL6905
YJL8785	ORC2-(NotI,SgrAI), orc6(S116A), leu2, ura3-52::{pGAL-delntcdc6-cdk2A(6,8),URA3}, trp1-289, ade2, ade3, MCM7-2NLS, bar1::LEU2, CAN1, ars317∆::natMX, ChromIV_567kb::{kanMX6,ade3-2p,317(+153..-106)153bpRIP-OBS}	pCR095/SacI-NotI into YJL6905
YJL8826	ORC2-(NotI,SgrAI), orc6(S116A), leu2, ura3-52::{pGAL-delntcdc6-cdk2A(6,8),URA3}, trp1-289, ade2, ade3, MCM7-2NLS, bar1::LEU2, CAN1, ars317∆::natMX, ChromIV_567kb::{kanMX6,ade3-2p,317(+153..-106)Linker13,17}	pCR096/SacI-NotI into YJL6905
YJL8828	ORC2-(NotI,SgrAI), orc6(S116A), leu2, ura3-52::{pGAL-delntcdc6-cdk2A(6,8),URA3}, trp1-289, ade2, ade3, MCM7-2NLS, bar1::LEU2, CAN1, ars317∆::natMX, ChromIV_567kb::{kanMX6,ade3-2p,317(+153..-106)Linker21,23}	pCR097/SacI-NotI into YJL6905
YJL8830	ORC2-(NotI,SgrAI), orc6(S116A), leu2, ura3-52::{pGAL-delntcdc6-cdk2A(6,8),URA3}, trp1-289, ade2, ade3, MCM7-2NLS, bar1::LEU2, CAN1, ars317∆::natMX, ChromIV_567kb::{kanMX6,ade3-2p,317(+153..-106)Linker9,17}	pCR098/SacI-NotI into YJL6905
YJL8832	ORC2-(NotI,SgrAI), orc6(S116A), leu2, ura3-52::{pGAL-delntcdc6-cdk2A(6,8),URA3}, trp1-289, ade2, ade3, MCM7-2NLS, bar1::LEU2, CAN1, ars317∆::natMX, ChromIV_567kb::{kanMX6,ade3-2p,317(+153..-106)Linker11,17}	pCR099/SacI-NotI into YJL6905
YJL8834	ORC2-(NotI,SgrAI), orc6(S116A), leu2, ura3-52::{pGAL-delntcdc6-cdk2A(6,8),URA3}, trp1-289, ade2, ade3, MCM7-2NLS, bar1::LEU2, CAN1, ars317∆::natMX, ChromIV_567kb::{kanMX6,ade3-2p,317(+153..-106)Linker15,17}	pCR100/SacI-NotI into YJL6905
YJL8836	ORC2-(NotI,SgrAI), orc6(S116A), leu2, ura3-52::{pGAL-delntcdc6-cdk2A(6,8),URA3}, trp1-289, ade2, ade3, MCM7-2NLS, bar1::LEU2, CAN1, ars317∆::natMX, ChromIV_567kb::{kanMX6,ade3-2p,317(+153..-106)Linker9,13}	pCR101/SacI-NotI into YJL6905
YJL8838	ORC2-(NotI,SgrAI), orc6(S116A), leu2, ura3-52::{pGAL-delntcdc6-cdk2A(6,8),URA3}, trp1-289, ade2, ade3, MCM7-2NLS, bar1::LEU2, CAN1, ars317∆::natMX, ChromIV_567kb::{kanMX6,ade3-2p,317(+153..-106)L17-L31replacement}	pCR102/SacI-NotI into YJL6905
YJL8908	ORC2-(NotI,SgrAI), orc6(S116A), leu2, ura3-52::{pGAL-delntcdc6-cdk2A(6,8),URA3}, trp1-289, ade2, ade3, MCM7-2NLS, bar1::LEU2, CAN1, ars317∆::natMX, ChromIV_567kb::{kanMX6,ade3-2p,317(+153..-106)21bpRIP-OBS}	pCR107/SacI-NotI into YJL6905
YJL8910	ORC2-(NotI,SgrAI), orc6(S116A), leu2, ura3-52::{pGAL-delntcdc6-cdk2A(6,8),URA3}, trp1-289, ade2, ade3, MCM7-2NLS, bar1::LEU2, CAN1, ars317∆::natMX, ChromIV_567kb::{kanMX6,ade3-2p,317(+153..-106)37bpRIP-OBS}	pCR108/SacI-NotI into YJL6905
YJL8912	ORC2-(NotI,SgrAI), orc6(S116A), leu2, ura3-52::{pGAL-delntcdc6-cdk2A(6,8),URA3}, trp1-289, ade2, ade3, MCM7-2NLS, bar1::LEU2, CAN1, ars317∆::natMX, ChromIV_567kb::{kanMX6,ade3-2p,317(+153..-106)45bpRIP-OBS}	pCR109/SacI-NotI into YJL6905
YJL8923	ORC2-(NotI,SgrAI), ORC6, leu2, ura3-52::{pGAL-delntcdc6-cdk2A(6,8),URA3}, trp1-289, ade2, ade3, MCM7-2NLS, bar1::LEU2, CAN1	Derived as described for YJL3758 but from YJL3158
YJL8924	ORC2-(NotI,SgrAI), ORC6, leu2, ura3-52::{pGAL-delntcdc6-cdk2A(6,8),URA3}, trp1-289, ade2, ade3, MCM7-2NLS, bar1::LEU2, CAN1	Derived as described for YJL3758 but from YJL3158
YJL8973	ORC2-(NotI,SgrAI), orc6(S116A), leu2, ura3-52::{pGAL-delntcdc6-cdk2A(6,8),URA3}, trp1-289, ade2, ade3, MCM7-2NLS, bar1::LEU2, CAN1, ars317∆::natMX, ChromIV_567kb::{kanMX6,ade3-2p,317(+153..-106)Linker2}	pCR113/SacI-NotI into YJL6905
YJL8975	ORC2-(NotI,SgrAI), orc6(S116A), leu2, ura3-52::{pGAL-delntcdc6-cdk2A(6,8),URA3}, trp1-289, ade2, ade3, MCM7-2NLS, bar1::LEU2, CAN1, ars317∆::natMX, ChromIV_567kb::{kanMX6,ade3-2p,317(+153..-106)Linker4}	pCR114/SacI-NotI into YJL6905
YJL8977	ORC2-(NotI,SgrAI), orc6(S116A), leu2, ura3-52::{pGAL-delntcdc6-cdk2A(6,8),URA3}, trp1-289, ade2, ade3, MCM7-2NLS, bar1::LEU2, CAN1, ars317∆::natMX, ChromIV_567kb::{kanMX6,ade3-2p,317(+153..-106)Linker8}	pCR115/SacI-NotI into YJL6905
YJL8979	ORC2-(NotI,SgrAI), orc6(S116A), leu2, ura3-52::{pGAL-delntcdc6-cdk2A(6,8),URA3}, trp1-289, ade2, ade3, MCM7-2NLS, bar1::LEU2, CAN1, ars317∆::natMX, ChromIV_567kb::{kanMX6,ade3-2p,317(+153..-106)Linker10}	pCR116/SacI-NotI into YJL6905
YJL8981	ORC2-(NotI,SgrAI), orc6(S116A), leu2, ura3-52::{pGAL-delntcdc6-cdk2A(6,8),URA3}, trp1-289, ade2, ade3, MCM7-2NLS, bar1::LEU2, CAN1, ars317∆::natMX, ChromIV_567kb::{kanMX6,ade3-2p,317(+153..-106)Linker12}	pCR117/SacI-NotI into YJL6905
YJL8983	ORC2-(NotI,SgrAI), orc6(S116A), leu2, ura3-52::{pGAL-delntcdc6-cdk2A(6,8),URA3}, trp1-289, ade2, ade3, MCM7-2NLS, bar1::LEU2, CAN1, ars317∆::natMX, ChromIV_567kb::{kanMX6,ade3-2p,317(+153..-106)Linker14}	pCR118/SacI-SalI into YJL6905
YJL8985	ORC2-(NotI,SgrAI), orc6(S116A), leu2, ura3-52::{pGAL-delntcdc6-cdk2A(6,8),URA3}, trp1-289, ade2, ade3, MCM7-2NLS, bar1::LEU2, CAN1, ars317∆::natMX, ChromIV_567kb::{kanMX6,ade3-2p,317(+153..-106)Linker18}	pCR119/SacI-SalI into YJL6905
YJL8987	ORC2-(NotI,SgrAI), orc6(S116A), leu2, ura3-52::{pGAL-delntcdc6-cdk2A(6,8),URA3}, trp1-289, ade2, ade3, MCM7-2NLS, bar1::LEU2, CAN1, ars317∆::natMX, ChromIV_567kb::{kanMX6,ade3-2p,317(+153..-106)Linker20}	pCR120/SacI-SalI into YJL6905
YJL8989	ORC2-(NotI,SgrAI), orc6(S116A), leu2, ura3-52::{pGAL-delntcdc6-cdk2A(6,8),URA3}, trp1-289, ade2, ade3, MCM7-2NLS, bar1::LEU2, CAN1, ars317∆::natMX, ChromIV_567kb::{kanMX6,ade3-2p,317(+153..-106)Linker22}	pCR121/SacI-SalI into YJL6905
YJL8991	ORC2-(NotI,SgrAI), orc6(S116A), leu2, ura3-52::{pGAL-delntcdc6-cdk2A(6,8),URA3}, trp1-289, ade2, ade3, MCM7-2NLS, bar1::LEU2, CAN1, ars317∆::natMX, ChromIV_567kb::{kanMX6,ade3-2p,317(+153..-106)Linker26}	pCR122/SacI-SalI into YJL6905
YJL8993	ORC2-(NotI,SgrAI), orc6(S116A), leu2, ura3-52::{pGAL-delntcdc6-cdk2A(6,8),URA3}, trp1-289, ade2, ade3, MCM7-2NLS, bar1::LEU2, CAN1, ars317∆::natMX, ChromIV_567kb::{kanMX6,ade3-2p,317(+153..-106)Linker28}	pCR123/SacI-SalI into YJL6905
YJL8995	ORC2-(NotI,SgrAI), orc6(S116A), leu2, ura3-52::{pGAL-delntcdc6-cdk2A(6,8),URA3}, trp1-289, ade2, ade3, MCM7-2NLS, bar1::LEU2, CAN1, ars317∆::natMX, ChromIV_567kb::{kanMX6,ade3-2p,317(+153..-106)Linker32}	pCR125/SacI-SalI into YJL6905
YJL9016	ORC2-(NotI,SgrAI), orc6(S116A), leu2, ura3-52::{pGAL-delntcdc6-cdk2A(6,8),URA3}, trp1-289, ade2, ade3, MCM7-2NLS, bar1::LEU2, CAN1, ars317∆::natMX, ChromIV_567kb::{kanMX6,ade3-2p,317(+153..-106)Linker6}	pCR126/SacI-SalI into YJL6905
YJL9018	ORC2-(NotI,SgrAI), orc6(S116A), leu2, ura3-52::{pGAL-delntcdc6-cdk2A(6,8),URA3}, trp1-289, ade2, ade3, MCM7-2NLS, bar1::LEU2, CAN1, ars317∆::natMX, ChromIV_567kb::{kanMX6,ade3-2p,317(+153..-106)Linker16}	pCR129/SacI-SalI into YJL6905
YJL9020	ORC2-(NotI,SgrAI), orc6(S116A), leu2, ura3-52::{pGAL-delntcdc6-cdk2A(6,8),URA3}, trp1-289, ade2, ade3, MCM7-2NLS, bar1::LEU2, CAN1, ars317∆::natMX, ChromIV_567kb::{kanMX6,ade3-2p,317(+153..-106)Linker24}	pCR130/SacI-SalI into YJL6905
YJL9022	ORC2-(NotI,SgrAI), orc6(S116A), leu2, ura3-52::{pGAL-delntcdc6-cdk2A(6,8),URA3}, trp1-289, ade2, ade3, MCM7-2NLS, bar1::LEU2, CAN1, ars317∆::natMX, ChromIV_567kb::{kanMX6,ade3-2p,317(+153..-106)Linker30}	pCR124/SacI-SalI into YJL6905
YJL9078	ORC2-(NotI,SgrAI), orc6(S116A), leu2, ura3-52::{pGAL-delntcdc6-cdk2A(6,8),URA3}, trp1-289, ade2, ade3, MCM7-2NLS, bar1::LEU2, CAN1, ars317∆::natMX, ChromIV_567kb::{kanMX6,ade3-2p,RIP317(+153..+87)-ARS1021(+72..-253)}	pCR156/SacI-SalI into YJL6905
YJL9080	ORC2-(NotI,SgrAI), orc6(S116A), leu2, ura3-52::{pGAL-delntcdc6-cdk2A(6,8),URA3}, trp1-289, ade2, ade3, MCM7-2NLS, bar1::LEU2, CAN1, ars317∆::natMX, ChromIV_567kb::{kanMX6,ade3-2p,RIP317(+153..+87)-ARS301(+78..-247)}	pCR157/SacI-SalI into YJL6905
YJL9082	ORC2-(NotI,SgrAI), orc6(S116A), leu2, ura3-52::{pGAL-delntcdc6-cdk2A(6,8),URA3}, trp1-289, ade2, ade3, MCM7-2NLS, bar1::LEU2, CAN1, ars317∆::natMX, ChromIV_567kb::{kanMX6,ade3-2p,RIP317(+153..+87)-ARS305(+76..-249)}	pCR159/SacI-SalI into YJL6905
YJL9084	ORC2-(NotI,SgrAI), orc6(S116A), leu2, ura3-52::{pGAL-delntcdc6-cdk2A(6,8),URA3}, trp1-289, ade2, ade3, MCM7-2NLS, bar1::LEU2, CAN1, ars317∆::natMX, ChromIV_567kb::{kanMX6,ade3-2p,RIP317(+153..+87)-ARS306(+82..-245)}	pCR160/SacI-SalI into YJL6905
YJL9086	ORC2-(NotI,SgrAI), orc6(S116A), leu2, ura3-52::{pGAL-delntcdc6-cdk2A(6,8),URA3}, trp1-289, ade2, ade3, MCM7-2NLS, bar1::LEU2, CAN1, ars317∆::natMX, ChromIV_567kb::{kanMX6,ade3-2p,RIP317(+153..+87)-ARS702(+77..-247)}	pCR162/SacI-SalI into YJL6905
YJL9088	ORC2-(NotI,SgrAI), orc6(S116A), leu2, ura3-52::{pGAL-delntcdc6-cdk2A(6,8),URA3}, trp1-289, ade2, ade3, MCM7-2NLS, bar1::LEU2, CAN1, ars317∆::natMX, ChromIV_567kb::{kanMX6,ade3-2p,RIP317(+153..+87)-ARS209(+84..-241)}	pCR164/SacI-SalI into YJL6905
YJL9152	ORC2-(NotI,SgrAI), orc6(S116A), leu2, ura3-52::{pGAL-delntcdc6-cdk2A(6,8),URA3}, trp1-289, ade2, ade3, MCM7-2NLS, bar1::LEU2, CAN1, ars317∆::natMX, ars1238∆::{tACT1-hphMX}	ars1238∆::{tACT1-hphMX} (Table S3) into YJL6905
YJL9173	ORC2-(NotI,SgrAI), orc6(S116A), leu2, ura3-52::{pGAL-delntcdc6-cdk2A(6,8),URA3}, trp1-289, ade2, ade3, MCM7-2NLS, bar1::LEU2, CAN1, ars317∆::natMX, ars418∆::hphMX,	ars418∆::hphMX (Table S3) into YJL6905
YJL9175	ORC2-(NotI,SgrAI), orc6(S116A), leu2, ura3-52::{pGAL-delntcdc6-cdk2A(6,8),URA3}, trp1-289, ade2, ade3, MCM7-2NLS, bar1::LEU2, CAN1, ars317∆::natMX, ars418∆::hphMX, ChromIV_567kb::{kanMX6,ade3-2p,317(+153..-106)Linker17}	ars418∆::hphMX (Table S3) into YJL8683
YJL9177	ORC2-(NotI,SgrAI), orc6(S116A), leu2, ura3-52::{pGAL-delntcdc6-cdk2A(6,8),URA3}, trp1-289, ade2, ade3, MCM7-2NLS, bar1::LEU2, CAN1, ars317∆::natMX, ars418∆::hphMX, ChromIV_567kb::{kanMX6,ade3-2p,RIP317(+153..+87)-ARS1021(+72..-253)}	ars418∆::hphMX (Table S3) into YJL9078
YJL9179	ORC2-(NotI,SgrAI), orc6(S116A), leu2, ura3-52::{pGAL-delntcdc6-cdk2A(6,8),URA3}, trp1-289, ade2, ade3, MCM7-2NLS, bar1::LEU2, CAN1, ars317∆::natMX, ars418∆::hphMX, ChromIV_567kb::{kanMX6,ade3-2p,RIP317(+153..+87)-ARS301(+78..-247)}	ars418∆::hphMX (Table S3) into YJL9080
YJL9221	ORC2-(NotI,SgrAI), orc6(S116A), leu2, ura3-52::{pGAL-delntcdc6-cdk2A(6,8),URA3}, trp1-289, ade2, ade3, MCM7-2NLS, bar1::LEU2, CAN1, ars317∆::natMX, ChromIV_567kb::{kanMX6,ade3-2p,rip317(+153..+87)Linker6Xho-ARS1021(+72..-253)}	pCR191/SacI-NotI into YJL6905
YJL9225	ORC2-(NotI,SgrAI), orc6(S116A), leu2, ura3-52::{pGAL-delntcdc6-cdk2A(6,8),URA3}, trp1-289, ade2, ade3, MCM7-2NLS, bar1::LEU2, CAN1, ars317∆::natMX, ChromIV_567kb::{kanMX6,ade3-2p,rip317(+153..+87)Linker6Xho-ARS301(+78..-247)}	pCR193/SacI-NotI into YJL6905
YJL9229	ORC2-(NotI,SgrAI), orc6(S116A), leu2, ura3-52::{pGAL-delntcdc6-cdk2A(6,8),URA3}, trp1-289, ade2, ade3, MCM7-2NLS, bar1::LEU2, CAN1, ars317∆::natMX, ars418∆::hphMX, ChromIV_567kb::{kanMX6,ade3-2p,rip317(+153..+87)Linker6Xho-ARS1021(+72..-253)}	pCR191/SacI-NotI into YJL9173
YJL9233	ORC2-(NotI,SgrAI), orc6(S116A), leu2, ura3-52::{pGAL-delntcdc6-cdk2A(6,8),URA3}, trp1-289, ade2, ade3, MCM7-2NLS, bar1::LEU2, CAN1, ars317∆::natMX, ars418∆::hphMX, ChromIV_567kb::{kanMX6,ade3-2p,rip317(+153..+87)Linker6Xho-ARS301(+78..-247)}	pCR193/SacI-NotI into YJL9173
YJL9248	ORC2-(NotI,SgrAI), orc6(S116A), leu2, ura3-52::{pGAL-delntcdc6-cdk2A(6,8),URA3}, trp1-289, ade2, ade3, MCM7-2NLS, bar1::LEU2, CAN1, ars317∆::natMX, ars418∆::hphMX, ChromIV_567kb::{kanMX6,ade3-2p,317(+153…-106)Linker6Xho}	pCR187/SacI-NotI into YJL9173
YJL9566	ORC2-(NotI,SgrAI), orc6(S116A), leu2, ura3-52::{pGAL-delntcdc6-cdk2A(6,8),URA3}, trp1-289, ade2, ade3, MCM7-2NLS, bar1::LEU2, CAN1, ars317∆::natMX, ChromIV_567kb::{kanMX6,ade3-2p,1238(+133..-100)}	pCR217/SacI-NotI into YJL6905
YJL9567	ORC2-(NotI,SgrAI), orc6(S116A), leu2, ura3-52::{pGAL-delntcdc6-cdk2A(6,8),URA3}, trp1-289, ade2, ade3, MCM7-2NLS, bar1::LEU2, CAN1, ars317∆::natMX, ChromIV_567kb::{kanMX6,ade3-2p,1238(+133..-100)}	pCR217/SacI-NotI into YJL6905
YJL9707	ORC2-(NotI,SgrAI), orc6(S116A), leu2, ura3-52::{pGAL-delntcdc6-cdk2A(6,8),URA3}, trp1-289, ade2, ade3, MCM7-2NLS, bar1::LEU2, CAN1, ars317∆::natMX, ars418∆::hphMX, ChromIV_567kb::{kanMX6,ade3-2p,1238(+83..-100)}	pCR234/SacI-NotI into YJL9173
YJL9708	ORC2-(NotI,SgrAI), orc6(S116A), leu2, ura3-52::{pGAL-delntcdc6-cdk2A(6,8),URA3}, trp1-289, ade2, ade3, MCM7-2NLS, bar1::LEU2, CAN1, ars317∆::natMX, ars418∆::hphMX, ChromIV_567kb::{kanMX6,ade3-2p,1238(+83..-100)}	pCR234/SacI-NotI into YJL9173
YJL9713	ORC2-(NotI,SgrAI), orc6(S116A), leu2, ura3-52::{pGAL-delntcdc6-cdk2A(6,8),URA3}, trp1-289, ade2, ade3, MCM7-2NLS, bar1::LEU2, CAN1, ars317∆::natMX, ars418∆::hphMX,ChromIV_567kb::{kanMX6,ade3-2p492A,317(+153..-106)L1-L3,L17-L31replacement}	pCR238/SacI-NotI into YJL9173
YJL9999	ORC2-(NotI,SgrAI), orc6(S116A), leu2, ura3-52::{pGAL-delntcdc6-cdk2A(6,8),URA3}, trp1-289, ade2, ade3, MCM7-2NLS, bar1::LEU2, CAN1, ars317∆::natMX, ars418∆::hphMX, ChromIV_567kb::{kanMX6,ade3-2p492A,RIP1238(+133..+70)-ARS1021(+72..-253)}	pCR274/SacI-SalI into YJL9173
YJL10000	ORC2-(NotI,SgrAI), orc6(S116A), leu2, ura3-52::{pGAL-delntcdc6-cdk2A(6,8),URA3}, trp1-289, ade2, ade3, MCM7-2NLS, bar1::LEU2, CAN1, ars317∆::natMX, ars418∆::hphMX, ChromIV_567kb::{kanMX6,ade3-2p492A,RIP1238(+133..+70)-ARS1021(+72..-253)}	pCR274/SacI-SalI into YJL9173
YJL10001	ORC2-(NotI,SgrAI), orc6(S116A), leu2, ura3-52::{pGAL-delntcdc6-cdk2A(6,8),URA3}, trp1-289, ade2, ade3, MCM7-2NLS, bar1::LEU2, CAN1, ars317∆::natMX, ars418∆::hphMX, ChromIV_567kb::{kanMX6,ade3-2p492A,RIP1238(+133..+70)-ARS301(+78..-247)}	pCR275/SacI-SalI into YJL9173
YJL10002	ORC2-(NotI,SgrAI), orc6(S116A), leu2, ura3-52::{pGAL-delntcdc6-cdk2A(6,8),URA3}, trp1-289, ade2, ade3, MCM7-2NLS, bar1::LEU2, CAN1, ars317∆::natMX, ars418∆::hphMX, ChromIV_567kb::{kanMX6,ade3-2p492A,RIP1238(+133..+70)-ARS301(+78..-247)}	pCR275/SacI-SalI into YJL9173
YJL10158	ORC2-(NotI,SgrAI), orc6(S116A), leu2, ura3-52::{pGAL-delntcdc6-cdk2A(6,8),URA3}, trp1-289, ade2, ade3, MCM7-2NLS, bar1::LEU2, CAN1, ars317∆::natMX, ars418∆::hphMX, ChromIV_567kb::{kanMX6,ade3-2p492A,1238(+133..-100)53bpRIP-OBS}	pCR289/SacI-SalI into YJL9173
YJL10159	ORC2-(NotI,SgrAI), orc6(S116A), leu2, ura3-52::{pGAL-delntcdc6-cdk2A(6,8),URA3}, trp1-289, ade2, ade3, MCM7-2NLS, bar1::LEU2, CAN1, ars317∆::natMX, ars418∆::hphMX, ChromIV_567kb::{kanMX6,ade3-2p492A,1238(+133..-100)53bpRIP-OBS}	pCR289/SacI-SalI into YJL9173
YJL10160	ORC2-(NotI,SgrAI), orc6(S116A), leu2, ura3-52::{pGAL-delntcdc6-cdk2A(6,8),URA3}, trp1-289, ade2, ade3, MCM7-2NLS, bar1::LEU2, CAN1, ars317∆::natMX, ars418∆::hphMX, ChromIV_567kb::{kanMX6,ade3-2p492A,RIP317(+150..+87)-ARS1238(+69..-100)53bpRIP-OBS}	pCR290/SacI-SalI into YJL9173
YJL10161	ORC2-(NotI,SgrAI), orc6(S116A), leu2, ura3-52::{pGAL-delntcdc6-cdk2A(6,8),URA3}, trp1-289, ade2, ade3, MCM7-2NLS, bar1::LEU2, CAN1, ars317∆::natMX, ars418∆::hphMX, ChromIV_567kb::{kanMX6,ade3-2p492A,RIP317(+150..+87)-ARS1238(+69..-100)53bpRIP-OBS}	pCR290/SacI-SalI into YJL9173
YJL10271	ORC2-(NotI,SgrAI), orc6(S116A), leu2, ura3-52::{pGAL-delntcdc6-cdk2A(6,8),URA3}, trp1-289, ade2, ade3, MCM7-2NLS, bar1::LEU2, CAN1, ars317∆::natMX, ars418∆::hphMX, ChromIV_567kb::{kanMX6,ade3-2p492A,1238(+133..-100)LinkerA}	pCR295/SacI-SalI into YJL9173
YJL10272	ORC2-(NotI,SgrAI), orc6(S116A), leu2, ura3-52::{pGAL-delntcdc6-cdk2A(6,8),URA3}, trp1-289, ade2, ade3, MCM7-2NLS, bar1::LEU2, CAN1, ars317∆::natMX, ars418∆::hphMX, ChromIV_567kb::{kanMX6,ade3-2p492A,1238(+133..-100)LinkerA}	pCR295/SacI-SalI into YJL9173
YJL10273	ORC2-(NotI,SgrAI), orc6(S116A), leu2, ura3-52::{pGAL-delntcdc6-cdk2A(6,8),URA3}, trp1-289, ade2, ade3, MCM7-2NLS, bar1::LEU2, CAN1, ars317∆::natMX, ars418∆::hphMX, ChromIV_567kb::{kanMX6,ade3-2p492A,1238(+133..-100)LinkerB}	pCR296/SacI-SalI into YJL9173
YJL10274	ORC2-(NotI,SgrAI), orc6(S116A), leu2, ura3-52::{pGAL-delntcdc6-cdk2A(6,8),URA3}, trp1-289, ade2, ade3, MCM7-2NLS, bar1::LEU2, CAN1, ars317∆::natMX, ars418∆::hphMX, ChromIV_567kb::{kanMX6,ade3-2p492A,1238(+133..-100)LinkerB}	pCR296/SacI-SalI into YJL9173
YJL10275	ORC2-(NotI,SgrAI), orc6(S116A), leu2, ura3-52::{pGAL-delntcdc6-cdk2A(6,8),URA3}, trp1-289, ade2, ade3, MCM7-2NLS, bar1::LEU2, CAN1, ars317∆::natMX, ars418∆::hphMX, ChromIV_567kb::{kanMX6,ade3-2p492A,1238(+133..-100)LinkerC}	pCR297/SacI-SalI into YJL9173
YJL10276	ORC2-(NotI,SgrAI), orc6(S116A), leu2, ura3-52::{pGAL-delntcdc6-cdk2A(6,8),URA3}, trp1-289, ade2, ade3, MCM7-2NLS, bar1::LEU2, CAN1, ars317∆::natMX, ars418∆::hphMX, ChromIV_567kb::{kanMX6,ade3-2p492A,1238(+133..-100)LinkerC}	pCR297/SacI-SalI into YJL9173
YJL10277	ORC2-(NotI,SgrAI), orc6(S116A), leu2, ura3-52::{pGAL-delntcdc6-cdk2A(6,8),URA3}, trp1-289, ade2, ade3, MCM7-2NLS, bar1::LEU2, CAN1, ars317∆::natMX, ars418∆::hphMX, ChromIV_567kb::{kanMX6,ade3-2p492A,1238(+133..-100)LinkerD}	pCR298/SacI-SalI into YJL9173
YJL10278	ORC2-(NotI,SgrAI), orc6(S116A), leu2, ura3-52::{pGAL-delntcdc6-cdk2A(6,8),URA3}, trp1-289, ade2, ade3, MCM7-2NLS, bar1::LEU2, CAN1, ars317∆::natMX, ars418∆::hphMX, ChromIV_567kb::{kanMX6,ade3-2p492A,1238(+133..-100)LinkerD}	pCR298/SacI-SalI into YJL9173
YJL10279	ORC2-(NotI,SgrAI), orc6(S116A), leu2, ura3-52::{pGAL-delntcdc6-cdk2A(6,8),URA3}, trp1-289, ade2, ade3, MCM7-2NLS, bar1::LEU2, CAN1, ars317∆::natMX, ars418∆::hphMX, ChromIV_567kb::{kanMX6,ade3-2p492A,1238(+133..-100)LinkerE}	pCR299/SacI-SalI into YJL9173
YJL10280	ORC2-(NotI,SgrAI), orc6(S116A), leu2, ura3-52::{pGAL-delntcdc6-cdk2A(6,8),URA3}, trp1-289, ade2, ade3, MCM7-2NLS, bar1::LEU2, CAN1, ars317∆::natMX, ars418∆::hphMX, ChromIV_567kb::{kanMX6,ade3-2p492A,1238(+133..-100)LinkerE}	pCR299/SacI-SalI into YJL9173
YJL10281	ORC2-(NotI,SgrAI), orc6(S116A), leu2, ura3-52::{pGAL-delntcdc6-cdk2A(6,8),URA3}, trp1-289, ade2, ade3, MCM7-2NLS, bar1::LEU2, CAN1, ars317∆::natMX, ars418∆::hphMX, ChromIV_567kb::{kanMX6,ade3-2p492A,1238(+133..-100)LinkerF}	pCR300/SacI-SalI into YJL9173
YJL10282	ORC2-(NotI,SgrAI), orc6(S116A), leu2, ura3-52::{pGAL-delntcdc6-cdk2A(6,8),URA3}, trp1-289, ade2, ade3, MCM7-2NLS, bar1::LEU2, CAN1, ars317∆::natMX, ars418∆::hphMX, ChromIV_567kb::{kanMX6,ade3-2p492A,1238(+133..-100)LinkerF}	pCR300/SacI-SalI into YJL9173
YJL10283	ORC2-(NotI,SgrAI), orc6(S116A), leu2, ura3-52::{pGAL-delntcdc6-cdk2A(6,8),URA3}, trp1-289, ade2, ade3, MCM7-2NLS, bar1::LEU2, CAN1, ars317∆::natMX, ars418∆::hphMX, ChromIV_567kb::{kanMX6,ade3-2p492A,1238(+133..-100)LinkerG}	pCR301/SacI-SalI into YJL9173
YJL10284	ORC2-(NotI,SgrAI), orc6(S116A), leu2, ura3-52::{pGAL-delntcdc6-cdk2A(6,8),URA3}, trp1-289, ade2, ade3, MCM7-2NLS, bar1::LEU2, CAN1, ars317∆::natMX, ars418∆::hphMX, ChromIV_567kb::{kanMX6,ade3-2p492A,1238(+133..-100)LinkerG}	pCR301/SacI-SalI into YJL9173
YJL10285	ORC2-(NotI,SgrAI), orc6(S116A), leu2, ura3-52::{pGAL-delntcdc6-cdk2A(6,8),URA3}, trp1-289, ade2, ade3, MCM7-2NLS, bar1::LEU2, CAN1, ars317∆::natMX, ars418∆::hphMX, ChromIV_567kb::{kanMX6,ade3-2p492A,1238(+133..-100)LinkerH}	pCR302/SacI-SalI into YJL9173
YJL10286	ORC2-(NotI,SgrAI), orc6(S116A), leu2, ura3-52::{pGAL-delntcdc6-cdk2A(6,8),URA3}, trp1-289, ade2, ade3, MCM7-2NLS, bar1::LEU2, CAN1, ars317∆::natMX, ars418∆::hphMX, ChromIV_567kb::{kanMX6,ade3-2p492A,1238(+133..-100)LinkerH}	pCR302/SacI-SalI into YJL9173
YJL10287	ORC2-(NotI,SgrAI), orc6(S116A), leu2, ura3-52::{pGAL-delntcdc6-cdk2A(6,8),URA3}, trp1-289, ade2, ade3, MCM7-2NLS, bar1::LEU2, CAN1, ars317∆::natMX, ars418∆::hphMX, ChromIV_567kb::{kanMX6,ade3-2p492A,1238(+133..-100)153bpRIP-OBS}	pCR303/SacI-SalI into YJL9173
YJL10288	ORC2-(NotI,SgrAI), orc6(S116A), leu2, ura3-52::{pGAL-delntcdc6-cdk2A(6,8),URA3}, trp1-289, ade2, ade3, MCM7-2NLS, bar1::LEU2, CAN1, ars317∆::natMX, ars418∆::hphMX, ChromIV_567kb::{kanMX6,ade3-2p492A,1238(+133..-100)153bpRIP-OBS}	pCR303/SacI-SalI into YJL9173
YJL10289	ORC2-(NotI,SgrAI), orc6(S116A), leu2, ura3-52::{pGAL-delntcdc6-cdk2A(6,8),URA3}, trp1-289, ade2, ade3, MCM7-2NLS, bar1::LEU2, CAN1, ars317∆::natMX, ars418∆::hphMX, ChromIV_567kb::{kanMX6,ade3-2p492A,1238(+133..-100)73bpRIP-OBS}	pCR304/SacI-SalI into YJL9173
YJL10290	ORC2-(NotI,SgrAI), orc6(S116A), leu2, ura3-52::{pGAL-delntcdc6-cdk2A(6,8),URA3}, trp1-289, ade2, ade3, MCM7-2NLS, bar1::LEU2, CAN1, ars317∆::natMX, ars418∆::hphMX, ChromIV_567kb::{kanMX6,ade3-2p492A,1238(+133..-100)73bpRIP-OBS}	pCR304/SacI-SalI into YJL9173
YJL10291	ORC2-(NotI,SgrAI), orc6(S116A), leu2, ura3-52::{pGAL-delntcdc6-cdk2A(6,8),URA3}, trp1-289, ade2, ade3, MCM7-2NLS, bar1::LEU2, CAN1, ars317∆::natMX, ars418∆::hphMX, ChromIV_567kb::{kanMX6,ade3-2p492A,1238(+133..-100)63bpRIP-OBS}	pCR305/SacI-SalI into YJL9173
YJL10292	ORC2-(NotI,SgrAI), orc6(S116A), leu2, ura3-52::{pGAL-delntcdc6-cdk2A(6,8),URA3}, trp1-289, ade2, ade3, MCM7-2NLS, bar1::LEU2, CAN1, ars317∆::natMX, ars418∆::hphMX, ChromIV_567kb::{kanMX6,ade3-2p492A,1238(+133..-100)63bpRIP-OBS}	pCR305/SacI-SalI into YJL9173
YJL10293	ORC2-(NotI,SgrAI), orc6(S116A), leu2, ura3-52::{pGAL-delntcdc6-cdk2A(6,8),URA3}, trp1-289, ade2, ade3, MCM7-2NLS, bar1::LEU2, CAN1, ars317∆::natMX, ars418∆::hphMX, ChromIV_567kb::{kanMX6,ade3-2p492A,1238(+133..-100)58bpRIP-OBS}	pCR306/SacI-SalI into YJL9173
YJL10294	ORC2-(NotI,SgrAI), orc6(S116A), leu2, ura3-52::{pGAL-delntcdc6-cdk2A(6,8),URA3}, trp1-289, ade2, ade3, MCM7-2NLS, bar1::LEU2, CAN1, ars317∆::natMX, ars418∆::hphMX, ChromIV_567kb::{kanMX6,ade3-2p492A,1238(+133..-100)58bpRIP-OBS}	pCR306/SacI-SalI into YJL9173
YJL10295	ORC2-(NotI,SgrAI), orc6(S116A), leu2, ura3-52::{pGAL-delntcdc6-cdk2A(6,8),URA3}, trp1-289, ade2, ade3, MCM7-2NLS, bar1::LEU2, CAN1, ars317∆::natMX, ars418∆::hphMX, ChromIV_567kb::{kanMX6,ade3-2p492A,1238(+133..-100)45bpRIP-OBS}	pCR307/SacI-SalI into YJL9173
YJL10296	ORC2-(NotI,SgrAI), orc6(S116A), leu2, ura3-52::{pGAL-delntcdc6-cdk2A(6,8),URA3}, trp1-289, ade2, ade3, MCM7-2NLS, bar1::LEU2, CAN1, ars317∆::natMX, ars418∆::hphMX, ChromIV_567kb::{kanMX6,ade3-2p492A,1238(+133..-100)45bpRIP-OBS}	pCR307/SacI-SalI into YJL9173
YJL10297	ORC2-(NotI,SgrAI), orc6(S116A), leu2, ura3-52::{pGAL-delntcdc6-cdk2A(6,8),URA3}, trp1-289, ade2, ade3, MCM7-2NLS, bar1::LEU2, CAN1, ars317∆::natMX, ars418∆::hphMX, ChromIV_567kb::{kanMX6,ade3-2p492A,1238(+133..-100)29bpRIP-OBS}	pCR308/SacI-SalI into YJL9173
YJL10298	ORC2-(NotI,SgrAI), orc6(S116A), leu2, ura3-52::{pGAL-delntcdc6-cdk2A(6,8),URA3}, trp1-289, ade2, ade3, MCM7-2NLS, bar1::LEU2, CAN1, ars317∆::natMX, ars418∆::hphMX, ChromIV_567kb::{kanMX6,ade3-2p492A,1238(+133..-100)29bpRIP-OBS}	pCR308/SacI-SalI into YJL9173
YJL10299	ORC2-(NotI,SgrAI), orc6(S116A), leu2, ura3-52::{pGAL-delntcdc6-cdk2A(6,8),URA3}, trp1-289, ade2, ade3, MCM7-2NLS, bar1::LEU2, CAN1, ars317∆::natMX, ars418∆::hphMX, ChromIV_567kb::{kanMX6,ade3-2p492A,1238(+133..-100)21bpRIP-OBS}	pCR309/SacI-SalI into YJL9173
YJL10300	ORC2-(NotI,SgrAI), orc6(S116A), leu2, ura3-52::{pGAL-delntcdc6-cdk2A(6,8),URA3}, trp1-289, ade2, ade3, MCM7-2NLS, bar1::LEU2, CAN1, ars317∆::natMX, ars418∆::hphMX, ChromIV_567kb::{kanMX6,ade3-2p492A,1238(+133..-100)21bpRIP-OBS}	pCR309/SacI-SalI into YJL9173
YJL10319	ORC2-(NotI,SgrAI), orc6(S116A), leu2, ura3-52::{pGAL-delntcdc6-cdk2A(6,8),URA3}, trp1-289, ade2, ade3, MCM7-2NLS, bar1::LEU2, CAN1, ars317∆::natMX, ChromIV_567kb::{kanMX6,ade3-2p492A,317(+153..-106)C-DReverse}	pCR322/SacI-SalI into YJL6905
YJL10320	ORC2-(NotI,SgrAI), orc6(S116A), leu2, ura3-52::{pGAL-delntcdc6-cdk2A(6,8),URA3}, trp1-289, ade2, ade3, MCM7-2NLS, bar1::LEU2, CAN1, ars317∆::natMX, ChromIV_567kb::{kanMX6,ade3-2p492A,317(+153..-106)C-DReverse}	pCR322/SacI-SalI into YJL6905
YJL10321	ORC2-(NotI,SgrAI), orc6(S116A), leu2, ura3-52::{pGAL-delntcdc6-cdk2A(6,8),URA3}, trp1-289, ade2, ade3, MCM7-2NLS, bar1::LEU2, CAN1, ars317∆::natMX, ChromIV_567kb::{kanMX6,ade3-2p492A,317(+153..-106)C-DTransversion}	pCR323/SacI-SalI into YJL6905
YJL10322	ORC2-(NotI,SgrAI), orc6(S116A), leu2, ura3-52::{pGAL-delntcdc6-cdk2A(6,8),URA3}, trp1-289, ade2, ade3, MCM7-2NLS, bar1::LEU2, CAN1, ars317∆::natMX, ChromIV_567kb::{kanMX6,ade3-2p492A,317(+153..-106)C-DTransversion}	pCR323/SacI-SalI into YJL6905
YJL10323	ORC2-(NotI,SgrAI), orc6(S116A), leu2, ura3-52::{pGAL-delntcdc6-cdk2A(6,8),URA3}, trp1-289, ade2, ade3, MCM7-2NLS, bar1::LEU2, CAN1, ars317∆::natMX, ChromIV_567kb::{kanMX6,ade3-2p492A,317(+153..-106)C-DScramble}	pCR324/SacI-SalI into YJL6905
YJL10324	ORC2-(NotI,SgrAI), orc6(S116A), leu2, ura3-52::{pGAL-delntcdc6-cdk2A(6,8),URA3}, trp1-289, ade2, ade3, MCM7-2NLS, bar1::LEU2, CAN1, ars317∆::natMX, ChromIV_567kb::{kanMX6,ade3-2p492A,317(+153..-106)C-DScramble}	pCR324/SacI-SalI into YJL6905
YJL10325	ORC2-(NotI,SgrAI), orc6(S116A), leu2, ura3-52::{pGAL-delntcdc6-cdk2A(6,8),URA3}, trp1-289, ade2, ade3, MCM7-2NLS, bar1::LEU2, CAN1, ars317∆::natMX, ChromIV_567kb::{kanMX6,ade3-2p492A,317(+153..-106)CTransversion}	pCR325/SacI-SalI into YJL6905
YJL10326	ORC2-(NotI,SgrAI), orc6(S116A), leu2, ura3-52::{pGAL-delntcdc6-cdk2A(6,8),URA3}, trp1-289, ade2, ade3, MCM7-2NLS, bar1::LEU2, CAN1, ars317∆::natMX, ChromIV_567kb::{kanMX6,ade3-2p492A,317(+153..-106)CTransversion}	pCR325/SacI-SalI into YJL6905
YJL10327	ORC2-(NotI,SgrAI), orc6(S116A), leu2, ura3-52::{pGAL-delntcdc6-cdk2A(6,8),URA3}, trp1-289, ade2, ade3, MCM7-2NLS, bar1::LEU2, CAN1, ars317∆::natMX, ChromIV_567kb::{kanMX6,ade3-2p492A,317(+153..-106)DTransversion}	pCR326/SacI-SalI into YJL6905
YJL10328	ORC2-(NotI,SgrAI), orc6(S116A), leu2, ura3-52::{pGAL-delntcdc6-cdk2A(6,8),URA3}, trp1-289, ade2, ade3, MCM7-2NLS, bar1::LEU2, CAN1, ars317∆::natMX, ChromIV_567kb::{kanMX6,ade3-2p492A,317(+153..-106)DTransversion}	pCR326/SacI-SalI into YJL6905
YJL10329	ORC2-(NotI,SgrAI), orc6(S116A), leu2, ura3-52::{pGAL-delntcdc6-cdk2A(6,8),URA3}, trp1-289, ade2, ade3, MCM7-2NLS, bar1::LEU2, CAN1, ars317∆::natMX, ChromIV_567kb::{kanMX6,ade3-2p492A,317(+153..-106)C1Transversion}	pCR327/SacI-SalI into YJL6905
YJL10330	ORC2-(NotI,SgrAI), orc6(S116A), leu2, ura3-52::{pGAL-delntcdc6-cdk2A(6,8),URA3}, trp1-289, ade2, ade3, MCM7-2NLS, bar1::LEU2, CAN1, ars317∆::natMX, ChromIV_567kb::{kanMX6,ade3-2p492A,317(+153..-106)C1Transversion}	pCR327/SacI-SalI into YJL6905
YJL10331	ORC2-(NotI,SgrAI), orc6(S116A), leu2, ura3-52::{pGAL-delntcdc6-cdk2A(6,8),URA3}, trp1-289, ade2, ade3, MCM7-2NLS, bar1::LEU2, CAN1, ars317∆::natMX, ChromIV_567kb::{kanMX6,ade3-2p492A,317(+153..-106)C2Transversion}	pCR328/SacI-SalI into YJL6905
YJL10332	ORC2-(NotI,SgrAI), orc6(S116A), leu2, ura3-52::{pGAL-delntcdc6-cdk2A(6,8),URA3}, trp1-289, ade2, ade3, MCM7-2NLS, bar1::LEU2, CAN1, ars317∆::natMX, ChromIV_567kb::{kanMX6,ade3-2p492A,317(+153..-106)C2Transversion}	pCR328/SacI-SalI into YJL6905
YJL10333	ORC2-(NotI,SgrAI), orc6(S116A), leu2, ura3-52::{pGAL-delntcdc6-cdk2A(6,8),URA3}, trp1-289, ade2, ade3, MCM7-2NLS, bar1::LEU2, CAN1, ars317∆::natMX, ChromIV_567kb::{kanMX6,ade3-2p492A,317(+153..-106)D1Transversion}	pCR329/SacI-SalI into YJL6905
YJL10334	ORC2-(NotI,SgrAI), orc6(S116A), leu2, ura3-52::{pGAL-delntcdc6-cdk2A(6,8),URA3}, trp1-289, ade2, ade3, MCM7-2NLS, bar1::LEU2, CAN1, ars317∆::natMX, ChromIV_567kb::{kanMX6,ade3-2p492A,317(+153..-106)D1Transversion}	pCR329/SacI-SalI into YJL6905
YJL10335	ORC2-(NotI,SgrAI), orc6(S116A), leu2, ura3-52::{pGAL-delntcdc6-cdk2A(6,8),URA3}, trp1-289, ade2, ade3, MCM7-2NLS, bar1::LEU2, CAN1, ars317∆::natMX, ChromIV_567kb::{kanMX6,ade3-2p492A,317(+153..-106)D2Transversion}	pCR330/SacI-SalI into YJL6905
YJL10336	ORC2-(NotI,SgrAI), orc6(S116A), leu2, ura3-52::{pGAL-delntcdc6-cdk2A(6,8),URA3}, trp1-289, ade2, ade3, MCM7-2NLS, bar1::LEU2, CAN1, ars317∆::natMX, ChromIV_567kb::{kanMX6,ade3-2p492A,317(+153..-106)D2Transversion}	pCR330/SacI-SalI into YJL6905
YJL10444	ORC2-(NotI,SgrAI), orc6(S116A), leu2, ura3-52::{pGAL-delntcdc6-cdk2A(6,8),URA3}, trp1-289, ade2, ade3, MCM7-2NLS, bar1::LEU2, CAN1, ars317∆::natMX, ChromIV_567kb::{kanMX6,ade3-2p492A,317(+76..-106)}	pCR340/SacI-SalI into YJL6905
YJL10445	ORC2-(NotI,SgrAI), orc6(S116A), leu2, ura3-52::{pGAL-delntcdc6-cdk2A(6,8),URA3}, trp1-289, ade2, ade3, MCM7-2NLS, bar1::LEU2, CAN1, ars317∆::natMX, ChromIV_567kb::{kanMX6,ade3-2p492A,317(+76..-106)}	pCR340/SacI-SalI into YJL6905
