# Supplementary material for: Regulatory Mechanisms That Prevent Re-initiation of DNA Replication Can Be Locally Modulated at Origins by Nearby Sequence Elements
Source: PLoS Genet. 2014 Jun 19;10(6):e1004358. doi: 10.1371/journal.pgen.1004358 (PMC4063666; doi:10.1371/journal.pgen.1004358)
Supplement: Table S3 — Primers used in strain generation. Transcription factors and origin DNA were disrupted by one-step gene replacement. The primers, targets, sequences, and template DNA used for PCR amplification of these disruption fragments are listed along with the marker used (in parentheses). (XLSX) [file pgen.1004358.s009.xlsx]

## Sheet: Table S3
Table S3: Primers Used for Gene or Origin Disruptions
Transcription Factors
Oligo	Gene	Sequence (5' > 3') - upper case hybridizes to template									DNA Template for PCR
OJL1450	Sir1	GCGAGCGAGTCAGCAAGCAG									sir1∆::kanMX from Saccharomyces cerevisiae deletion collection [75]
OJL1451	Sir1	GGATGAGCTAGTTCGCCAAC									sir1∆::kanMX from Saccharomyces cerevisiae deletion collection [75]
OJL1340	Sir2	CTTTTCCAAGCTACATCTAGCACTC									sir2∆::kanMX from Saccharomyces cerevisiae deletion collection [75]
OJL1341	Sir2	ACCTGCCCTTCTTACATTAAGCTAT									sir2∆::kanMX from Saccharomyces cerevisiae deletion collection [75]
OJL1351	Sir3	GCAATGACTGATACACAAAGAAATG									sir3∆::kanMX from Saccharomyces cerevisiae deletion collection [75]
OJL1352	Sir3	TTGTGACATCTAGTCATTTTGGGTA									sir3∆::kanMX from Saccharomyces cerevisiae deletion collection [75]
OJL1741	Sir4	ATATTTTTATCGTTGAGAACGAACG									sir4∆::kanMX from Saccharomyces cerevisiae deletion collection [75]
OJL1742	Sir4	TGTGATGTTGATATCGGTACTATGG									sir4∆::kanMX from Saccharomyces cerevisiae deletion collection [75]
OJL2252	Fkh2 (outer)	tgcagcttagccatttctcattcatttctttagtcttagtgattcaccttg									pRS424 (TRP1) [74]
OJL2263	Fkh2 (inner)	tagtcttagtgattcaccttgtttcttgtcGAGCAGATTGTACTGAGAGTGC									pRS424 (TRP1) [74]
OJL2254	Fkh2 (outer)	aaatattggtgtgctccctccgtttcctttattgaaactttatcaatgcg									pRS424 (TRP1) [74]
OJL2264	Fkh2 (inner)	ctttattgaaactttatcaatgcgcaagaaCTGTGCGGTATTTCACACCG									pRS424 (TRP1) [74]
OJL2240	Fkh1 (outer)	cttaacgggtctttgttctttattgtttaataatacatatgggttcgacg									pAG32 (hphMX) [72]
OJL2241	Fkh1 (inner)	taatacatatgggttcgacgacgctgaattCATCGATGAATTCGAGCTCG									pAG32 (hphMX) [72]
OJL2242	Fkh1 (inner)	GAAAGGCTTGGAGAGACACAGTAATAATAACGGATCCCCGGGTTAATTAAGG									pAG32 (hphMX) [72]
OJL2243	Fkh1 (outer)	agtgtgtaaattgtgcgttcaattagcaaagaaaggcttggagagacacag									pAG32 (hphMX) [72]
Origins
Oligo	Gene	Sequence (5'-3') - upper case hybridizes to template									DNA Template for PCR
OJL1639	ARS317	attaaacaatgtttgattttttaaatcgcaatttaataccCGGATCCCCGGGTTAATTAA									pAG36 (natMX) [72]
OJL1640	ARS317	atttttatggaagattaagctcataacttggacggggatcCATCGATGAATTCGAGCTCG									pAG36 (natMX) [72]
OJL2767	ARS418	aatttttaggatttttcttagcatttgcatatattttcatagacacagtacttacatttaCGGATCCCCGGGTTAATTAA									pAG32 (hphMX) [72]
OJL2768	ARS418	aagaaaagcatttaacaattgaacacctctatatcaacgaagaatattactttgtctctaCATCGATGAATTCGAGCTCG									pAG32 (hphMX) [72]
OJL2497	ARS1238	ccttaattaacccggggatccgTATGATACACGGTCCAATGG									YJL6558 (ACT1 terminator) [2]*
OJL2498	ARS1238	ccattggaccgtgtatcataCGGATCCCCGGGTTAATTAAGG									pAG26 (hphMX) [72]*
OJL2499	ARS1238	gttagtatccacagaatgagagaccctgagagacagaataattccaatttttataattaaTCTCTGCTTTTGTGCGCG									YJL6558 (ACT1 terminator) [2]*
OJL2500	ARS1238	ccagaaatacctgttccagagattcatgatttccctaagagtcatattgttgatttttgaCATCGATGAATTCGAGCTCG									pAG26 (hphMX) [72]*
* ACT1 terminator (tACT1) from OJL2497/OJL2499 PCR was fused to hphMX from OJL2498/OJL2500 PCR by fusion PCR using OJL2499/OJL2500 to create ars1238∆::{tACT1-hphMX}
