# Supplementary material for: Regulatory Mechanisms That Prevent Re-initiation of DNA Replication Can Be Locally Modulated at Origins by Nearby Sequence Elements
Source: PLoS Genet. 2014 Jun 19;10(6):e1004358. doi: 10.1371/journal.pgen.1004358 (PMC4063666; doi:10.1371/journal.pgen.1004358)
Supplement: Table S4 — Primers used in qPCR analysis. Primer names, targets, and sequences are listed. (XLSX) [file pgen.1004358.s010.xlsx]

## Sheet: Table S4
Table S4: Primers Used in qPCR
Oligo	Gene		Sequence (5' > 3')
OJL3395	ARS305		GGCCACAGCAAGACCG
OJL3396	ARS305		ATCAAACTCCGTTTTTAGCCC
OJL3090	ARS317		CAGTGTTTTCAATTTTTTATTAAACAATGTTTG
OJL3091	ARS317		AATTAAATAAAACGTTTCTACTTTTTTTCAAGG
OJL3399	ARS418		TGCATATATTTTCATAGACACAGTACTTAC
OJL3400	ARS418		GTAAAATGTGTACGATCTCTATATGGG
OJL3401	ARS1238		ATCCACAGAATGAGAGACCC
OJL3402	ARS1238		GTCATATTGTTGATTTTTGAGCATACC
OJL3403	ARS1420		TCTTGAGGTTCTATAGTTTCAAAATAGC
OJL3404	ARS1420		ACACACTTGTCTTCTTAAAAGAGG
OJL3405	ACT1		ATTCCAAACCCAAAACAGAAGG
OJL3406	ACT1		TGGCCGGTAGAGATTTGAC
OJL3407	ADH1		TGTCTGTCACACTGACTTGC
OJL3408	ADH1		AGACAAGTCAGCGTGAGG
OJL3409	SLH1		GTATGAGCAGTGAATTTGACGG
OJL3410	SLH1		TTCTATTGACACCTATTAAAAACAATGC
